# Supplementary material for: Comparisons of infant Escherichia coli isolates link genomic profiles with adaptation to the ecological niche
Source: BMC Genomics. 2013 Feb 5;14:81. doi: 10.1186/1471-2164-14-81 (PMC3637554; doi:10.1186/1471-2164-14-81)
Supplement: Additional file 2 — Containing the RAST annotations of the individual enrichment analyses. [file 1471-2164-14-81-S2.txt]

Gamma-glutamyl-putrescine oxidase (EC1.4.3.-)
Gamma-glutamyl-aminobutyraldehyde dehydrogenase (EC 1.2.1.-)
Putrescine utilization regulator
Gamma-glutamyl-GABA hydrolase (EC 3.5.1.94)
Gamma-glutamyl-putrescine synthetase (EC 6.3.1.11)
Putative adhesion and penetration protein
FIG00638045: hypothetical protein
Porin thermoregulatory protein envY
core protein
Inner membrane protein YhaI
LysR family transcriptional regulator STM2281
FIG00637946: hypothetical protein
Hydrogenase-4 component A (EC 1.-.-.-)
Hydrogenase-4 component B (EC 1.-.-.-) / Formate hydrogenlyase subunit 3
Hydrogenase-4 component C (EC 1.-.-.-)
Hydrogenase-4 component D (EC 1.-.-.-)
Hydrogenase-4 component E (EC 1.-.-.-)
Hydrogenase-4 component F (EC 1.-.-.-)
Hydrogenase-4 component G (EC 1.-.-.-)
Hydrogenase-4 component H (EC 1.-.-.-)
Hydrogenase-4 component I (EC 1.-.-.-)
Hydrogenase-4 component J (EC 1.-.-.-)
Transcriptional regulator of succinyl CoA synthetase operon
PTS system HrsA EIIA component / PTS system HrsA EIIB component / PTS system HrsA permease IIC component
Alpha-mannosidase (EC 3.2.1.24)
COG2207: AraC-type DNA-binding domain-containing proteins
Putative outer membrane protein yiaT precursor
Putative cryptic C4-dicarboxylate transporter DcuD
FIG00640775: hypothetical protein
FIG00637996: hypothetical protein
FIG00638558: hypothetical protein
COG1593: TRAP-type C4-dicarboxylate transport system2C large permease component
Arsenical resistance operon repressor
Arsenic efflux pump protein
FIG00642180: hypothetical protein
3-phenylpropionate dioxygenase ferredoxin--NAD(+) reductase component (EC 1.18.1.3)
22C3-dihydroxy-22C3-dihydro-phenylpropionate dehydrogenase (EC 1.3.1.-)
3-phenylpropionate dioxygenase ferredoxin subunit
3-phenylpropionate dioxygenase2C beta subunit (EC 1.14.12.19)
3-phenylpropionate dioxygenase2C alpha subunit (EC 1.14.12.19)
Hca operon (3-phenylpropionic acid catabolism) transcriptional activator HcaR
YafQ toxin protein
DNA-damage-inducible protein J
Hypothetical protein YagQ
Periplasmic aromatic aldehyde oxidoreductase2C molybdenum binding subunit YagR
Periplasmic aromatic aldehyde oxidoreductase2C FAD binding subunit YagS
Periplasmic aromatic aldehyde oxidoreductase2C iron-sulfur subunit YagT
FIG00638929: hypothetical protein
FIG00638728: hypothetical protein
Heat shock protein C
Cyn operon transcriptional activator
Cyanate hydratase (EC 4.2.1.104)
Cyanate transport protein CynX
Mhp operon transcriptional activator
3-(3-hydroxy-phenyl)propionate hydroxylase (EC 1.14.13.-)
22C3-dihydroxyphenylpropionate 12C2-dioxygenase (EC 1.13.11.-)
2-hydroxy-6-ketonona-22C4-dienedioic acid hydrolase (EC 3.7.1.-)
2-keto-4-pentenoate hydratase (EC 4.2.1.-)
Acetaldehyde dehydrogenase2C acetylating2C (EC 1.2.1.10) in gene cluster for degradation of phenols2C cresols2C catechol
4-hydroxy-2-oxovalerate aldolase (EC 4.1.3.-)
4-hydroxybenzoate transporter
FIG00640177: hypothetical protein
FIG00640781: hypothetical protein
COG3517: Uncharacterized protein conserved in bacteria
FIG00638493: hypothetical protein
FIG00639962: hypothetical protein
Fimbriae-like adhesin SfmA
Fimbrial periplasmic chaperone SfmC
Outer membrane usher protein SfmD
Fimbriae-like adhesin SfmH
Fimbriae-like periplasmic protein SfmF
Transcriptional regulator of fimbriae expression FimZ (LuxR/UhpA family)
FIG085450: fimbrial protein
Hypothetical outer membrane usher protein yraJ precursor
Chaperone protein fimC precursor
FIG00638642: hypothetical protein
Uncharacterized protein YcdU
Uncharacterized protein YmdE
CRISPR-associated helicase Cas32C protein
Putative chaperone
Outer membrane usher protein PmfC
Homolog of Salmonella FimH protein
COG3609: Predicted transcriptional regulators containing the CopG/Arc/MetJ DNA-binding domain
FIG00640560: hypothetical protein
FIG00641094: hypothetical protein
Uncharacterized protein YbeQ
FIG00641163: hypothetical protein
FIG00637866: hypothetical protein
Putative enzyme of polynucleotide modification
Uncharacterized protein YbeT
Uncharacterized protein YbeU
Uncharacterized J domain-containing protein YbeV
Uncharacterized zinc-type alcohol dehydrogenase-like protein ybdR
FIG00644082: hypothetical protein
Putative sensory transducer
YqeJ protein
Putative invasion protein
Uncharacterized protein YgeP
putative NAD(P)H dehydrogenase
Probable transport protein
Site-specific recombinase2C phage integrase family
FIG00639441: hypothetical protein
YjbI protein
D-xylose proton-symporter XylE
Putative HTH-type transcriptional regulator YjgJ2C TetR family
Uncharacterized oxidoreductase YjgI (EC 1.-.-.-)
UPF0076 protein YjgH
FIG00640176: hypothetical protein
Rieske (2Fe-2S) domain protein
Putative dioxygenase2C beta subunit (EC 1.-.-.-)%3B Choline monooxygenase2C beta subunit (EC 1.14.15.7)
putative periplasmic protein kinase ArgK and related GTPases of G3E family
Methylmalonyl-CoA decarboxylase (EC 4.1.1.41)
COG5435: Uncharacterized conserved protein
FIG00637907: hypothetical protein
Putative oxidoreductase YncB
D-alanyl-D-alanine dipeptidase (EC 3.4.13.-)%3B Putative metaloprotease associated with hemin utilization
Dipeptide transport system permease protein DppC (TC 3.A.1.5.2)%3B Putative hemine transporter ATP-binding subunit
putative outer membrane porin protein
internalin2C putative
Probable tautomerase ydcE (EC 5.3.2.-)
Putative frv operon regulatory protein
Cytochrome b561 homolog 1
Melibiose carrier protein2C Na+/melibiose symporter
HTH-type transcriptional regulator YidP
Maltose-6'-phosphate glucosidase (EC 3.2.1.122)
regulatory protein for 2-phenylethylamine catabolism
Regulatory protein (induces abgABT2C used to catabolize p-aminobenzoyl-glutamate)
Catalyzes the cleavage of p-aminobenzoyl-glutamate to p-aminobenzoate and glutamate2C subunit B
FIG00641230: hypothetical protein
FIG00638885: hypothetical protein
FIG00642557: hypothetical protein
FIG00641054: hypothetical protein
FIG00638982: hypothetical protein
FIG00643527: hypothetical protein
FIG00639671: hypothetical protein
FIG00639392: hypothetical protein
FIG00643440: hypothetical protein
FIG00642410: hypothetical protein
Uncharacterized protein yjbS
FIG00640113: hypothetical protein
FIG00642194: hypothetical protein
FIG00642282: hypothetical protein
FIG00643514: hypothetical protein
FIG00639559: hypothetical protein
Alpha-amylase (EC 3.2.1.1) (12C4-alpha-D-glucan glucanohydrolase) (GLYCOGENASE)
FIG00643152: hypothetical protein
FIG00641083: hypothetical protein
FIG00643423: hypothetical protein
FIG01069845: hypothetical protein
FIG00640009: hypothetical protein
FIG00639317: hypothetical protein
