# Supplementary material for: Comparisons of infant Escherichia coli isolates link genomic profiles with adaptation to the ecological niche
Source: BMC Genomics. 2013 Feb 5;14:81. doi: 10.1186/1471-2164-14-81 (PMC3637554; doi:10.1186/1471-2164-14-81)
Supplement: Additional file 3 — Containing the RAST annotations of the individual enrichment analyses. [file 1471-2164-14-81-S3.txt]

5'-nucleotidase (EC 3.1.3.5)
iron aquisition yersiniabactin synthesis enzyme (Irp2)
FIG00641643: hypothetical protein
Putative membrane transport protein
FIG00639981: hypothetical protein
FIG00642757: hypothetical protein
Putative major fimbrial subunit precursor
putative fimbrial chaperone protein
FIG00638403: hypothetical protein
putative minor fimbrial subunit precursor
FIG00639630: hypothetical protein
FIG00638243: hypothetical protein
Glycosyltransferase IroB
RatA homolog
FIG00640842: hypothetical protein
FIG00641977: hypothetical protein
Transcriptional regulator2C LacI family
Dihydrolipoamide dehydrogenase of 2-oxoglutarate dehydrogenase (EC 1.8.1.4)
Putative lactate dehydrogenase
Two-component response regulator
Putative transport sensor protein
FIG00640443: hypothetical protein
LysR family regulatory protein CidR
FIG00639066: hypothetical protein
Holin-like protein CidA
CidA-associated membrane protein CidB
Putative oligopeptide ABC transporter
putative transporter2C permease protein
COG2005: N-terminal domain of molybdenum-binding protein
FIG00639072: hypothetical protein
FIG00639280: hypothetical protein
adhesin/invasin-like protein [similarity]
Putative peptide synthetase
iron aquisition yersiniabactin synthesis enzyme (Irp12Cpolyketide synthetase)
ABC transporter protein IroC
Trilactone hydrolase IroD
Periplasmic esterase IroE
Outer Membrane Siderophore Receptor IroN
PTS system2C fructose-specific IIB component (EC 2.7.1.69)
FIG00644478: hypothetical protein
FIG00639063: hypothetical protein
Transcription antiterminator2C BglG family
FIG00637967: hypothetical protein
SinI homolog
adherence and invasion outermembrane protein (Inv2Cenhances Peyer's patches colonization)
Putative chemotaxis protein2C resembles cheA
FIG00639005: hypothetical protein
HIPA PROTEIN
transcriptional regulator2C putative
Salicylate synthetase (EC:4.1.3.27)
Putative signal transducer
Inner membrane ABC-transporter YbtQ
Lipoprotein inner membrane ABC-transporter precursor
iron aquisition regulator (YbtA2CAraC-like2Crequired for transcription of FyuA/psn2CIrp2)
iron aquisition yersiniabactin synthesis enzyme (Irp3)
iron aquisition yersiniabactin synthesis enzyme (YbtT2Cresembles thioesterases)
iron aquisition 22C3-dihydroxybenzoate-AMP ligase (EC 2.7.7.582CIrp5)
4-carboxymuconolactone decarboxylase domain/alkylhydroperoxidase AhpD family core domain protein
Putative sugar kinase2C PfkB family protein (EC 2.7.1.-)
FIG00640266: hypothetical protein
Ribose/xylose/arabinose/galactoside ABC-type transport systems2C substrate-binding component
Putative ribose/galactose/methyl galactoside import ATP-binding protein 1 (EC 3.6.3.17)
TIORF127 protein
FIG00638857: hypothetical protein
FIG00640409: hypothetical protein
Inner membrane thiol:disulfide oxidoreductase2C DsbB-like
Periplasmic thiol:disulfide interchange protein2C DsbA-like
FIG00639779: hypothetical protein
Putative arylsulfate sulfotransferase (EC 2.8.2.22)
Putative iron compound receptor
transport%3B Transport of small molecules: Cations
Putative iron compound permease protein of ABC transporter family
putative permease of ferrichrome ABC transporter
Putative iron compound-binding protein of ABC transporter family
hypothetical phosphosugar isomerases
FIG00643105: hypothetical protein
FIG00639827: hypothetical protein
FIG00638918: hypothetical protein
Putative ribokinase
FIG00639090: hypothetical protein
FIG00639721: hypothetical protein
Hemolysin
putative SPFH domain protein
iron aquisition outermembrane yersiniabactin receptor (FyuA2CPsn2Cpesticin receptor)
putative BigA-like protein
FIG00638030: hypothetical protein
FIG00640270: hypothetical protein
ABC transporter ATP-binding protein
Periplasmic binding protein
FIG00640059: hypothetical protein
Arginine deiminase (EC 3.5.3.6)
Putative citrate permease
FIG00640398: hypothetical protein
FIG00638742: hypothetical protein
FIG00642265: hypothetical protein
D-galactonate regulator2C IclR family
Tricarboxylate transport protein TctC
Tricarboxylate transport protein TctB
Tricarboxylate transport membrane protein TctA
FIG00641023: hypothetical protein
Isochorismatase (EC 3.3.2.1)
FIG00639574: hypothetical protein
Amidase
D-arabino-3-hexulose 6-phosphate formaldehyde lyase / 6-phospho-3-hexuloisomerase
FIG00641724: hypothetical protein
uropathogenic specific protein
FIG00639383: hypothetical protein
putative colicin immunity protein
FIG00641097: hypothetical protein
FIG00639275: hypothetical protein
Putative iron compound ABC transporter permease protein
ABC-type hemin transport system2C ATPase component
Orf2
Molybdenum transport system protein ModD
FIG00642266: hypothetical protein
Putative TonB dependent outer membrane receptor
Putative conserved protein
Hemin ABC transporter2C permease protein
Flavin reductase (EC 1.5.1.30)
Putative heme iron utilization protein
Radical SAM family protein HutW2C similar to coproporphyrinogen III oxidase2C oxygen-independent2C associated with heme uptake
Periplasmic hemin-binding protein
FIG00638894: hypothetical protein
FIG00643842: hypothetical protein
TonB-dependent hemin 2C ferrichrome receptor
Hemin transport protein HmuS
Transporter
expressed protein
Glycerol-3-phosphate regulon repressor
FIG00643868: hypothetical protein
FIG00637900: hypothetical protein
HTH-type transcriptional regulator papX
CP4-like integrase
Propanediol utilization polyhedral body protein PduA
Zn-dependent hydrolase (EC 3.-.-.-)
FIG00639266: hypothetical protein
HigB toxin protein
FIG00641018: hypothetical protein
FIG00642971: hypothetical protein
RND efflux system2C outer membrane lipoprotein CmeC
FIG00642007: hypothetical protein
FIG00639564: hypothetical protein
FIG00640907: hypothetical protein
FIG00640145: hypothetical protein
FIG00639858: hypothetical protein
FIG00640921: hypothetical protein
FIG00641791: hypothetical protein
FIG00642193: hypothetical protein
FIG00640868: hypothetical protein
FIG00641240: hypothetical protein
FIG00640874: hypothetical protein
FIG00638515: hypothetical protein
FIG01068719: hypothetical protein
FIG00639894: hypothetical protein
