# Supplementary material for: Comparisons of infant Escherichia coli isolates link genomic profiles with adaptation to the ecological niche
Source: BMC Genomics. 2013 Feb 5;14:81. doi: 10.1186/1471-2164-14-81 (PMC3637554; doi:10.1186/1471-2164-14-81)
Supplement: Additional file 4 — Containing the RAST annotations of the individual enrichment analyses. [file 1471-2164-14-81-S4.txt]

Endolysin (EC 3.2.1.-)
Phage antitermination protein
Rac prophage repressor
Alpha-fimbriae major subunit
FIG00640587: hypothetical protein
VapC toxin protein
Putative ATP-binding component of a transport system and adhesin protein
putative endopeptidase of prophage CP-933X
Rhs core protein with extension
COG3209: Rhs family protein
Rhs-family protein
Hydroxyaromatic non-oxidative decarboxylase protein D (EC 4.1.1.-)
Hydroxyaromatic non-oxidative decarboxylase protein C (EC 4.1.1.-)
Hydroxyaromatic non-oxidative decarboxylase protein B (EC 4.1.1.-)
Transcriptional regulator2C MarR family
Fructoselysine transporter FrlA2C cationic amino acid permease
Fructoselysine 6-phosphate deglycase (EC 3.5.-.-)
Fructoselysine 3-epimerase
Fructoselysine kinase (EC 2.7.1.-)
Transcriptional regulator of fructoselysine utilization operon FrlR
putative plasmid stabilization protein
Protein YjgL2C putative CCAAT-box DNA binding protein subunit B
COG2963: Transposase and inactivated derivatives
COG3328: Transposase and inactivated derivatives
Putative fimbrial chaperone protein
Glucuronide transport protein YihO
Outer membrane sugar transport protein YshA
UDP-D-galactose:(glucosyl)lipopolysaccharide- alpha-12C3-D-galactosyltransferase( EC:2.4.1.44 )
Oligosaccharide repeat unit polymerase Wzy%3B O-antigen ligase
Involved in lipopolysaccharide biosynthesis
FIG00638778: hypothetical protein
Small terminase subunit
Head completion/stabilization protein
COG1263: Phosphotransferase system IIC components2C glucose/maltose/N-acetylglucosamine-specific
FIG00639289: hypothetical protein
FIG00640323: hypothetical protein
FIG00641015: hypothetical protein
unknown protein encoded by prophage CP-933T
FIG00638488: hypothetical protein
PixH protein
FIG00640112: hypothetical protein
Putative DNA processing chain A
ydaQ protein
Recombinational DNA repair protein RecT (prophage associated)
Putative bacteriophage protein
FIG00638089: hypothetical protein
Prophage P4 integrase
FIG00641305: hypothetical protein
putative bacteriophage protein
FIG00640152: hypothetical protein
FIG00638968: hypothetical protein
FIG00638599: hypothetical protein
FIG00638505: hypothetical protein
FIG00638989: hypothetical protein
Terminase large subunit
Protein lysA
Protein NinG
Phage NinF
prophage P2 ogr protein
gpE+E'
Putative regulator of cell division encoded by prophage CP-933O
putative phage replication protein
FIG00640119: hypothetical protein
Putative intestinal colonization factor encoded by prophage CP-933O
FIG00638294: hypothetical protein
unknown protein encoded within prophage CP-933V
FIG00638751: hypothetical protein
FIG00641551: hypothetical protein
FIG00639854: hypothetical protein
Phage head-tail adapter
Phage tail assembly chaperone
probable major tail subunit
putative structure%3B Structural component (Phage or Prophage Related)
Putative Q antiterminator encoded by prophage CP-933P
Putative antirepressor protein of cryptic prophage CP-933M
Efa1-Lymphostatin-like protein
FIG00640077: hypothetical protein
Replication gene B protein
FIG00641185: hypothetical protein
Cox
unknown protein encoded by cryptic prophage CP-933P
FIG00639652: hypothetical protein
integrase
ROrf1
ROrf2
Ler protein
FIG00245438: hypothetical protein
Orf3
Orf4
Orf5
Type III secretion inner membrane protein (YscS2Chomologous to flagellar export components)
PilT
Orf10
FIG00644796: hypothetical protein
Type III secretion outermembrane pore forming protein (YscC2CMxiD2CHrcC2C InvG)
type III secretion system protein SepD
ROrf8
Orf12
Type III secretion inner membrane channel protein (LcrD2CHrcV2CEscV2CSsaV)
Type III secretion cytoplasmic ATP synthase (EC 3.6.3.142C YscN2CSpaL2CMxiB2CHrcN2CEscN)
Orf15
SepQ
ROrf10
Putative chaperone (IpgB2)
translocated intimin receptor Tir
Tir chaperone
Intimin
Type III secretion system EscD protein
Type III secretion cytoplasmic protein (YscL)
EspA protein
Secreted protein EspD
Secreted protein EspB
Orf27
EscF
FIG00642636: hypothetical protein
putative endopeptidase
FIG00640727: hypothetical protein
FIG00638841: hypothetical protein
GnsB protein
Cold shock protein CspI
FIG00639844: hypothetical protein
Cold shock protein CspF
Hypothetical rem protein
FIG00643621: hypothetical protein
Tail protein I
FIG00643706: hypothetical protein
FIG00242277: hypothetical protein
FIG00638886: hypothetical protein
unknown protein encoded within prophage CP-933U
FIG00638856: hypothetical protein
FIG00638171: hypothetical protein
Enterotoxin
Phage antitermination protein N
FIG00639545: hypothetical protein
FIG00639860: hypothetical protein
StbE replicon stabilization toxin
StbD replicon stabilization protein (antitoxin to StbE)
FIG00642449: hypothetical protein
FIG00639445: hypothetical protein
other or unknown (Phage or Prophage Related)
FIG00638204: hypothetical protein
ORF C81-like
FIG00639284: hypothetical protein
FIG00639889: hypothetical protein
FIG00640786: hypothetical protein
ORF B78
FIG00243006: hypothetical protein
FIG00640503: hypothetical protein
FIG01069947: hypothetical protein
FIG00639579: hypothetical protein
FIG00642948: hypothetical protein
FIG00639617: hypothetical protein
ST50 protein
Chaperone-like protein
FIG00640647: hypothetical protein
Putative chaperone protein
FIG00644491: hypothetical protein
FIG00640471: hypothetical protein
FIG00641996: hypothetical protein
Type III secretion system SepZ protein
putative Dnase
FIG00643371: hypothetical protein
FIG00643036: hypothetical protein
FIG00640488: hypothetical protein
