# Supplementary material for: Comparisons of infant Escherichia coli isolates link genomic profiles with adaptation to the ecological niche
Source: BMC Genomics. 2013 Feb 5;14:81. doi: 10.1186/1471-2164-14-81 (PMC3637554; doi:10.1186/1471-2164-14-81)
Supplement: Additional file 5 — Containing the RAST annotations of the individual enrichment analyses. [file 1471-2164-14-81-S5.txt]

IS1 ORF2
Short chain fatty acids transporter
Acetyl-CoA:acetoacetyl-CoA transferase2C beta subunit (EC 2.8.3.8)
PTS system2C cellobiose-specific IIC component (EC 2.7.1.69)
PTS system2C cellobiose-specific IIB component (EC 2.7.1.69)
Putative DNA-binding protein in cluster with Type I restriction-modification system
Acetoacetate metabolism regulatory protein AtoC
Sensory histidine kinase AtoS
Puative phophotriesterase
insA
Iron(III) dicitrate transport system permease protein FecD (TC 3.A.1.14.1)
FIG00638268: hypothetical protein
PsiA protein
PsiB protein
FIG00638721: hypothetical protein
Transcriptional regulator of D-allose utilization2C RpiR family
D-allose ABC transporter2C substrate-binding component
D-allose ABC transporter2C ATPase component
D-allose ABC transporter2C permease component
D-allulose-6-phosphate 3-epimerase (EC 5.1.3.-)2C row_id 1016
D-allose kinase (EC 2.7.1.55)
O-antigen ligase
UDP-glucose:(glucosyl)lipopolysaccharide alpha-12C3-glucosyltransferase WaaO (EC 2.4.1.-)
prophage Kil protein
FIG00638895: hypothetical protein
Protein NinE
IS3 ORF2
FIG00639603: hypothetical protein
Protein sok
FIG00638289: hypothetical protein
FIG00639515: hypothetical protein
Inner membrane protein ygiZ
FIG00638581: hypothetical protein
