# Supplementary material for: Comparisons of infant Escherichia coli isolates link genomic profiles with adaptation to the ecological niche
Source: BMC Genomics. 2013 Feb 5;14:81. doi: 10.1186/1471-2164-14-81 (PMC3637554; doi:10.1186/1471-2164-14-81)
Supplement: Additional file 6 — Containing the RAST annotations of the individual enrichment analyses. [file 1471-2164-14-81-S6.txt]

Gamma-glutamyl-putrescine oxidase (EC1.4.3.-)
Gamma-glutamyl-aminobutyraldehyde dehydrogenase (EC 1.2.1.-)
Putrescine utilization regulator
Gamma-glutamyl-GABA hydrolase (EC 3.5.1.94)
Gamma-glutamyl-putrescine synthetase (EC 6.3.1.11)
Putative adhesion and penetration protein
FIG00638045: hypothetical protein
Putative excisionase
Porin thermoregulatory protein envY
core protein
Inner membrane protein YhaI
Alpha-fimbriae chaperone protein
Alpha-fimbriae major subunit
Alpha-fimbriae usher protein
Alpha-fimbriae tip adhesin
Sucrose specific transcriptional regulator CscR2C LacI family
Sucrose-6-phosphate hydrolase (EC 3.2.1.26)
Sucrose permease2C major facilitator superfamily
FIG00640587: hypothetical protein
LysR family transcriptional regulator STM2281
Probable pyrimidine nucleoside transport protein associated with pseudouridine catabolism
FIG00637946: hypothetical protein
VapC toxin protein
Hydrogenase-4 component A (EC 1.-.-.-)
Hydrogenase-4 component B (EC 1.-.-.-) / Formate hydrogenlyase subunit 3
Hydrogenase-4 component C (EC 1.-.-.-)
Hydrogenase-4 component D (EC 1.-.-.-)
Hydrogenase-4 component E (EC 1.-.-.-)
Hydrogenase-4 component F (EC 1.-.-.-)
Hydrogenase-4 component G (EC 1.-.-.-)
Hydrogenase-4 component H (EC 1.-.-.-)
Hydrogenase-4 component I (EC 1.-.-.-)
Hydrogenase-4 component J (EC 1.-.-.-)
Transcriptional regulator of succinyl CoA synthetase operon
PTS system HrsA EIIA component / PTS system HrsA EIIB component / PTS system HrsA permease IIC component
Alpha-mannosidase (EC 3.2.1.24)
FIG00638169: hypothetical protein
COG2207: AraC-type DNA-binding domain-containing proteins
COG3533 secreted protein
Putative outer membrane protein yiaT precursor
Putative cryptic C4-dicarboxylate transporter DcuD
FIG00640775: hypothetical protein
FIG00637996: hypothetical protein
FIG00638558: hypothetical protein
COG1593: TRAP-type C4-dicarboxylate transport system2C large permease component
Arsenical resistance operon repressor
Arsenic efflux pump protein
FIG00638954: hypothetical protein
FIG00642180: hypothetical protein
3-phenylpropionate dioxygenase ferredoxin--NAD(+) reductase component (EC 1.18.1.3)
22C3-dihydroxy-22C3-dihydro-phenylpropionate dehydrogenase (EC 1.3.1.-)
3-phenylpropionate dioxygenase ferredoxin subunit
3-phenylpropionate dioxygenase2C beta subunit (EC 1.14.12.19)
3-phenylpropionate dioxygenase2C alpha subunit (EC 1.14.12.19)
Hca operon (3-phenylpropionic acid catabolism) transcriptional activator HcaR
putative virulence protein
YafQ toxin protein
DNA-damage-inducible protein J
FIG00640507: hypothetical protein
Hypothetical protein YagQ
Periplasmic aromatic aldehyde oxidoreductase2C molybdenum binding subunit YagR
Periplasmic aromatic aldehyde oxidoreductase2C FAD binding subunit YagS
Periplasmic aromatic aldehyde oxidoreductase2C iron-sulfur subunit YagT
FIG00638929: hypothetical protein
Putative ATP-binding component of a transport system and adhesin protein
FIG00638728: hypothetical protein
Heat shock protein C
Cyn operon transcriptional activator
Cyanate hydratase (EC 4.2.1.104)
Cyanate transport protein CynX
Mhp operon transcriptional activator
3-(3-hydroxy-phenyl)propionate hydroxylase (EC 1.14.13.-)
22C3-dihydroxyphenylpropionate 12C2-dioxygenase (EC 1.13.11.-)
2-hydroxy-6-ketonona-22C4-dienedioic acid hydrolase (EC 3.7.1.-)
2-keto-4-pentenoate hydratase (EC 4.2.1.-)
Acetaldehyde dehydrogenase2C acetylating2C (EC 1.2.1.10) in gene cluster for degradation of phenols2C cresols2C catechol
4-hydroxy-2-oxovalerate aldolase (EC 4.1.3.-)
4-hydroxybenzoate transporter
FIG00640177: hypothetical protein
COG0790: FOG: TPR repeat2C SEL1 subfamily
FIG00640781: hypothetical protein
COG3517: Uncharacterized protein conserved in bacteria
FIG00638493: hypothetical protein
FIG00639962: hypothetical protein
Fimbriae-like adhesin SfmA
Fimbrial periplasmic chaperone SfmC
Outer membrane usher protein SfmD
Fimbriae-like adhesin SfmH
Fimbriae-like periplasmic protein SfmF
Transcriptional regulator of fimbriae expression FimZ (LuxR/UhpA family)
FIG085450: fimbrial protein
Hypothetical outer membrane usher protein yraJ precursor
Chaperone protein fimC precursor
FIG00638642: hypothetical protein
Uncharacterized protein YcdU
Uncharacterized lipoprotein YmcC precursor
Putative outer membrane lipoprotein YmcA
Putative polysaccharide export protein YccZ precursor
Hydroxyaromatic non-oxidative decarboxylase protein D (EC 4.1.1.-)
Hydroxyaromatic non-oxidative decarboxylase protein C (EC 4.1.1.-)
Hydroxyaromatic non-oxidative decarboxylase protein B (EC 4.1.1.-)
Transcriptional regulator2C MarR family
CRISPR-associated protein2C Cas2
CRISPR-associated protein Cas1
CRISPR-associated protein2C CT1974
CRISPR-associated protein2C CT1976
CRISPR-associated protein2C CT1975 family
corresponds to STY3070 from Accession AL513382: Salmonella typhi CT18
CRISPR-associated helicase Cas32C protein
Putative chaperone
Outer membrane usher protein PmfC
Homolog of Salmonella FimH protein
putative transposase TnA
COG3609: Predicted transcriptional regulators containing the CopG/Arc/MetJ DNA-binding domain
putative plasmid stabilization protein
FIG00640560: hypothetical protein
FIG00641094: hypothetical protein
Uncharacterized protein YbeQ
FIG00641163: hypothetical protein
FIG00637866: hypothetical protein
Putative enzyme of polynucleotide modification
Uncharacterized protein YbeT
Uncharacterized protein YbeU
Uncharacterized J domain-containing protein YbeV
Uncharacterized zinc-type alcohol dehydrogenase-like protein ybdR
Iron(III) dicitrate transport system2C periplasmic iron-binding protein FecB (TC 3.A.1.14.1)
Iron(III) dicitrate transport protein FecA
Iron(III) dicitrate transmembrane sensor protein FecR
RNA polymerase sigma factor FecI
Uncharacterized protein YgeP
putative NAD(P)H dehydrogenase
Probable transport protein
Site-specific recombinase2C phage integrase family
FIG00639441: hypothetical protein
YjbI protein
D-xylose proton-symporter XylE
COG0148: Enolase
COG3541: Predicted nucleotidyltransferase
COG0330: Membrane protease subunits2C stomatin/prohibitin homologs
Putative HTH-type transcriptional regulator YjgJ2C TetR family
Uncharacterized oxidoreductase YjgI (EC 1.-.-.-)
UPF0076 protein YjgH
FIG00640176: hypothetical protein
Programmed cell death toxin ChpB
Programmed cell death antitoxin ChpS
Rieske (2Fe-2S) domain protein
Putative dioxygenase2C beta subunit (EC 1.-.-.-)%3B Choline monooxygenase2C beta subunit (EC 1.14.15.7)
putative periplasmic protein kinase ArgK and related GTPases of G3E family
Methylmalonyl-CoA decarboxylase (EC 4.1.1.41)
COG5435: Uncharacterized conserved protein
FIG00637907: hypothetical protein
Putative oxidoreductase YncB
D-alanyl-D-alanine dipeptidase (EC 3.4.13.-)%3B Putative metaloprotease associated with hemin utilization
Dipeptide transport system permease protein DppC (TC 3.A.1.5.2)%3B Putative hemine transporter ATP-binding subunit
putative outer membrane porin protein
internalin2C putative
Probable tautomerase ydcE (EC 5.3.2.-)
Putative frv operon regulatory protein
Melibiose carrier protein2C Na+/melibiose symporter
putative fimbrial protein
Putative fimbrial chaperone protein
putative major fimbrial subunit
HTH-type transcriptional regulator YidP
Maltose-6'-phosphate glucosidase (EC 3.2.1.122)
FIG00637920: hypothetical protein
regulatory protein for 2-phenylethylamine catabolism
Regulatory protein (induces abgABT2C used to catabolize p-aminobenzoyl-glutamate)
Catalyzes the cleavage of p-aminobenzoyl-glutamate to p-aminobenzoate and glutamate2C subunit B
FIG00641230: hypothetical protein
Protein ImpC
FIG00638885: hypothetical protein
FIG00642557: hypothetical protein
putative integrase
Uncharacterized protein ychG
FIG00641008: hypothetical protein
putative esterase
FIG00640407: hypothetical protein
Neopullulanase (EC 3.2.1.135)
FIG00641870: hypothetical protein
Glycosidase
cymJ protein
Homoprotocatechuate degradative operon repressor
COG0179: 2-keto-4-pentenoate hydratase/2-oxohepta-3-ene-12C7-dioic acid hydratase (catechol pathway)( EC:4.1.1.68 )
5-carboxymethyl-2-hydroxymuconate semialdehyde dehydrogenase (EC 1.2.1.60)
32C4-dihydroxyphenylacetate 22C3-dioxygenase (EC 1.13.11.15)
5-carboxymethyl-2-hydroxymuconate delta-isomerase (EC 5.3.3.10)
2-oxo-hepta-3-ene-12C7-dioic acid hydratase (EC 4.2.-.-)
22C4-dihydroxyhept-2-ene-12C7-dioic acid aldolase (EC 4.1.2.-)
4-hydroxyphenylacetate symporter2C major facilitator superfamily (MFS)
Transcriptional activator of 4-hydroxyphenylacetate 3-monooxygenase operon2C XylS/AraC family
4-hydroxyphenylacetate 3-monooxygenase (EC 1.14.13.3)
4-hydroxyphenylacetate 3-monooxygenase2C reductase component (EC 1.6.8.-)
FIG00641054: hypothetical protein
FIG00638982: hypothetical protein
FIG00643527: hypothetical protein
Colicin-M
Colicin-B
FIG00638770: hypothetical protein
putative antirepressor
repressor
FIG00637987: hypothetical protein
FIG00641445: hypothetical protein
FIG01268102: hypothetical protein
putative ATP-binding component of a transport system
FIG00639671: hypothetical protein
Putative N-acetylgalactosaminyl-diphosphoundecaprenol glucuronosyltransferase
FIG00639392: hypothetical protein
FIG00643440: hypothetical protein
FIG00642410: hypothetical protein
Uncharacterized protein yjbS
FIG00644224: hypothetical protein
FIG00642282: hypothetical protein
FIG00643514: hypothetical protein
FIG00644270: hypothetical protein
FIG00640641: hypothetical protein
FIG00639559: hypothetical protein
Alpha-amylase (EC 3.2.1.1) (12C4-alpha-D-glucan glucanohydrolase) (GLYCOGENASE)
FIG00643152: hypothetical protein
FIG00638768: hypothetical protein
FIG00641083: hypothetical protein
FIG00643423: hypothetical protein
FIG01069845: hypothetical protein
FIG00640009: hypothetical protein
FIG00639317: hypothetical protein
FIG00643966: hypothetical protein
putative integrase/recombinase
Chromosome partitioning protein ParA
