# Supplementary material for: Comparisons of infant Escherichia coli isolates link genomic profiles with adaptation to the ecological niche
Source: BMC Genomics. 2013 Feb 5;14:81. doi: 10.1186/1471-2164-14-81 (PMC3637554; doi:10.1186/1471-2164-14-81)
Supplement: Additional file 7 — Containing the RAST annotations of the individual enrichment analyses. [file 1471-2164-14-81-S7.txt]

FIG00641580: hypothetical protein
Tail protein
FIG00641386: hypothetical protein
IS600 ORF1
Uncharacterized 36.0 kDa protein in doc-Gp10 intergenic region (ORFA)
ISSfl3 orfA
FIG00244926: hypothetical protein
Insertion Sequence Associated
stability (stb) locus of IncFII plasmid NR1%3B similar to SwissProt accession number P11907
Phage tail fibers
Endolysin (EC 3.2.1.-)
Phage antitermination protein
ElaD protein
Phage-related capsid packaging protein
COG1396: Predicted transcriptional regulators
putative phage tail protein
Baseplate assembly protein J
Phage baseplate assembly protein
Phage tail completion protein
Phage tail protein
Protein lysB
Tail component protein
Phage head completion-stabilization protein
Phage terminase2C endonuclease subunit
Phage capsid scaffolding protein
Phage terminase2C ATPase subunit
Phage-related tail protein
Major tail tube protein
Uncharacterized protein yhaV
HtrA suppressor protein
Eae protein
YadA
Chaperone protein hscC (Hsc62)
putative endopeptidase protein Rz of prophage CP-933K( EC:3.4.- )
COG0863: DNA modification methylase
FIG00638312: hypothetical protein
FIG00643873: hypothetical protein
regulatory protein cI
Choline-glycine betaine transporter
Phage replication protein
Putative integrase
LysC
FIG00639818: hypothetical protein
FIG00639401: hypothetical protein
FIG00639224: hypothetical protein
Putative IS orf
FIG00641919: hypothetical protein
