# Supplementary material for: Comparisons of infant Escherichia coli isolates link genomic profiles with adaptation to the ecological niche
Source: BMC Genomics. 2013 Feb 5;14:81. doi: 10.1186/1471-2164-14-81 (PMC3637554; doi:10.1186/1471-2164-14-81)
Supplement: Additional file 8 — Containing the RAST annotations of the individual enrichment analyses. [file 1471-2164-14-81-S8.txt]

D-serine dehydratase transcriptional activator
unknown
5'-nucleotidase (EC 3.1.3.5)
FIG00641962: hypothetical protein
FIG01048474: hypothetical protein
FIG00641643: hypothetical protein
FIG00637883: hypothetical protein
peptide synthetase
Putative acyl-coa dehydrogenase
COG0236: Acyl carrier protein
Putative 3-hydroxyacyl-coa dehydrogenase
Putative polyketide synthase
putative polyketide synthase
FIG00641019: hypothetical protein
FIG00639457: hypothetical protein
Putative membrane transport protein
FIG01045603: hypothetical protein
FIG00639981: hypothetical protein
FIG00642757: hypothetical protein
dTDP-4-dehydrorhamnose reductase (EC 1.1.1.133)
dTDP-4-dehydrorhamnose 32C5-epimerase (EC 5.1.3.13)
Membrane protein involved in the export of O-antigen2C teichoic acid lipoteichoic acids
Alpha-L-Rha alpha-12C3-L-rhamnosyltransferase (EC 2.4.1.-)
Putative transcriptional regulator of unknown carbohydrate utilization cluster2C GntR family
Putative carbohydrate PTS system2C IIA component (EC 2.7.1.69)
Putative carbohydrate PTS system2C IIB component (EC 2.7.1.69)
Putative carbohydrate PTS system2C IIC component (EC 2.7.1.69)
PTS system2C gluconate-specific IIC component (EC 2.7.1.69)
PTS system2C IIB component
putative phosphotransferase system protein( EC:2.7.1.69 )
Putative carbohydrate kinase in cluster with fructose-bisphosphate aldolase
Phosphotransferase system HPr enzyme in cluster with fructose-bisphosphate aldolase
Fructose-bisphosphate aldolase (EC 4.1.2.13)
Putative major fimbrial subunit precursor
putative fimbrial chaperone protein
FIG00638403: hypothetical protein
putative minor fimbrial subunit precursor
FIG00639630: hypothetical protein
FIG00638243: hypothetical protein
RatA homolog
FIG00640842: hypothetical protein
FIG00641977: hypothetical protein
Putative transmembrane transport protein
Transcriptional regulator2C LacI family
Dihydrolipoamide dehydrogenase of 2-oxoglutarate dehydrogenase (EC 1.8.1.4)
Putative lactate dehydrogenase
Two-component response regulator
Putative transport sensor protein
FIG00640443: hypothetical protein
LysR family regulatory protein CidR
FIG00639066: hypothetical protein
Holin-like protein CidA
CidA-associated membrane protein CidB
Putative oligopeptide ABC transporter
putative transporter2C permease protein
COG2005: N-terminal domain of molybdenum-binding protein
FIG00639072: hypothetical protein
FIG00639280: hypothetical protein
adhesin/invasin-like protein [similarity]
FIG00640563: hypothetical protein
hypothetical membrane protein
PTS system2C fructose-specific IIB component (EC 2.7.1.69)
FIG00644478: hypothetical protein
FIG00639063: hypothetical protein
L-sorbose 1-phosphate reductase (EC 1.1.1.-)
PTS system2C sorbose-specific IID component (EC 2.7.1.69)
PTS system2C sorbose-specific IIC component (EC 2.7.1.69)
PTS system2C sorbose-specific IIB component (EC 2.7.1.69)
Transcription antiterminator2C BglG family
PTS system2C sorbose-specific IIA component (EC 2.7.1.69)
Putative transcriptional regulator of sorbose uptake and utilization genes
FIG00637967: hypothetical protein
SinI homolog
adherence and invasion outermembrane protein (Inv2Cenhances Peyer's patches colonization)
FIG00638080: hypothetical protein
Transcriptional regulator2C LysR family
Putative chemotaxis protein2C resembles cheA
FIG00639005: hypothetical protein
HIPA PROTEIN
transcriptional regulator2C putative
FIG00641117: hypothetical protein
FIG00642338: hypothetical protein
FIG00639580: hypothetical protein
FIG00073252: hypothetical protein
FIG00640278: hypothetical protein
FIG00641176: hypothetical protein
FIG00640965: hypothetical protein
FIG00640623: hypothetical protein
FIG00642468: hypothetical protein
FIG00644295: hypothetical protein
FIG00644647: hypothetical protein
FIG00176423: hypothetical protein
FIG00643892: hypothetical protein
FIG00037758: hypothetical protein
FIG00639556: hypothetical protein
4-carboxymuconolactone decarboxylase domain/alkylhydroperoxidase AhpD family core domain protein
TonB-like membrane protein
FIG00640028: hypothetical protein
FIG00641621: hypothetical protein
FIG00641604: hypothetical protein
FIG00639343: hypothetical protein
Putative DNA packaging protein of prophage%3B terminase large subunit
oxidoreductase2C aldo/keto reductase family
ShiA homolog
Protein At2g376602C chloroplast precursor
Putative transposase for IS110
Putative sugar kinase2C PfkB family protein (EC 2.7.1.-)
FIG00640266: hypothetical protein
Ribose/xylose/arabinose/galactoside ABC-type transport systems2C substrate-binding component
Putative ribose/galactose/methyl galactoside import ATP-binding protein 1 (EC 3.6.3.17)
TIORF127 protein
FIG00638857: hypothetical protein
putative regulator PapX protein
FIG00638776: hypothetical protein
FIG00640409: hypothetical protein
FIG00639456: hypothetical protein
FIG00638054: hypothetical protein
Inner membrane thiol:disulfide oxidoreductase2C DsbB-like
Periplasmic thiol:disulfide interchange protein2C DsbA-like
FIG00639779: hypothetical protein
Putative arylsulfate sulfotransferase (EC 2.8.2.22)
Putative iron compound receptor
transport%3B Transport of small molecules: Cations
Putative iron compound permease protein of ABC transporter family
putative permease of ferrichrome ABC transporter
Putative iron compound-binding protein of ABC transporter family
hypothetical phosphosugar isomerases
FIG00637906: hypothetical protein
FIG00643105: hypothetical protein
FIG00639827: hypothetical protein
FIG00638918: hypothetical protein
Putative ribokinase
IncF plasmid conjugative transfer surface exclusion protein TraS
3-oxoacyl-[acyl-carrier-protein] synthase (EC 2.3.1.41)%3B Malonyl CoA-acyl carrier protein transacylase (EC 2.3.1.39)
Citrate:6-N-acetyl-6-N-hydroxy-L-lysine ligase2C alpha subunit (EC 6.3.2.27)2C aerobactin biosynthesis protein IucA @ Siderophore synthetase superfamily2C group A @ Siderophore synthetase large component2C acetyltransferase
N6-hydroxylysine O-acetyltransferase (EC 2.3.1.102)2C aerobactin biosynthesis protein IucB @ Siderophore synthetase small component2C acetyltransferase
Citrate:6-N-acetyl-6-N-hydroxy-L-lysine ligase2C alpha subunit (EC 6.3.2.27)2C aerobactin biosynthesis protein IucA @ Siderophore synthetase superfamily2C group C @ Siderophore synthetase component2C ligase
L-lysine 6-monooxygenase [NADPH] (EC 1.14.13.59)2C aerobactin biosynthesis protein IucD @ Siderophore biosynthesis protein2C monooxygenase
Aerobactin siderophore receptor IutA @ TonB-dependent siderophore receptor
Prophage CP4-57 integrase
HecB-like protein
FIG00639090: hypothetical protein
FIG00639721: hypothetical protein
Hemolysin
FIG00639958: hypothetical protein
putative BigA-like protein
FIG00638030: hypothetical protein
FIG00640270: hypothetical protein
FIG00639476: hypothetical protein
PilV-like protein
Putative type IV pilin protein
FIG00641174: hypothetical protein
FIG00639151: hypothetical protein
ABC transporter ATP-binding protein
Periplasmic binding protein
FIG00639046: hypothetical protein
FIG00642865: hypothetical protein
FIG00639328: hypothetical protein
FIG00641722: hypothetical protein
non-ribosomal peptide synthetase
FIG00641291: hypothetical protein
PapI protein
L-idonate 5-dehydrogenase (EC 1.1.1.264)
5-keto-D-gluconate 5-reductase (EC 1.1.1.69)
L-idonate2C D-gluconate2C 5-keto-D-gluconate transporter
Positive regulator of L-idonate catabolism
FIG00640059: hypothetical protein
Arginine deiminase (EC 3.5.3.6)
Putative citrate permease
FIG00640398: hypothetical protein
FIG00638742: hypothetical protein
FIG00642265: hypothetical protein
D-galactonate regulator2C IclR family
Tricarboxylate transport protein TctC
Tricarboxylate transport protein TctB
Tricarboxylate transport membrane protein TctA
FIG00641023: hypothetical protein
Isochorismatase (EC 3.3.2.1)
FIG00639574: hypothetical protein
Amidase
D-arabino-3-hexulose 6-phosphate formaldehyde lyase / 6-phospho-3-hexuloisomerase
Probable transmembrane protein
FIG00637936: hypothetical protein
FIG00640713: hypothetical protein
Phage NinX
putative DNA N-6-adenine-methyltransferase of bacteriophage
Phage NinB DNA recombination
Phage repressor
putative superinfection exclusion protein
Phage restriction alleviation ral
putative single-stranded DNA binding protein
prophage lambda integrase
FIG00639363: hypothetical protein
FIG00640525: hypothetical protein
FIG00638615: hypothetical protein
Putative single stranded DNA-binding protein of prophage
FIG01067952: hypothetical protein
DNA primase (EC 2.7.7.-)2C phage-associated / Replicative helicase RepA
FIG00638501: hypothetical protein
FIG00639868: hypothetical protein
Phage Integrase
FIG00641724: hypothetical protein
Probable microcin H47 secretion/processing ATP-binding protein mchF (EC 3.4.22.-)
Microcin H47 secretion protein mchE
Uropathogenic specific protein
uropathogenic specific protein
FIG00639383: hypothetical protein
putative colicin immunity protein
FIG00641097: hypothetical protein
FIG00639275: hypothetical protein
Putative iron compound ABC transporter permease protein
ABC-type hemin transport system2C ATPase component
Orf2
Molybdenum transport system protein ModD
FIG00642266: hypothetical protein
Putative TonB dependent outer membrane receptor
Putative conserved protein
FIG00644917: hypothetical protein
Hemin ABC transporter2C permease protein
Flavin reductase (EC 1.5.1.30)
Putative heme iron utilization protein
Radical SAM family protein HutW2C similar to coproporphyrinogen III oxidase2C oxygen-independent2C associated with heme uptake
Periplasmic hemin-binding protein
FIG00638894: hypothetical protein
FIG00643842: hypothetical protein
TonB-dependent hemin 2C ferrichrome receptor
Hemin transport protein HmuS
FIG00641476: hypothetical protein
Transporter
expressed protein
Glycerol-3-phosphate regulon repressor
FIG00643868: hypothetical protein
FIG00640899: hypothetical protein
FIG00641909: hypothetical protein
FIG00637900: hypothetical protein
HTH-type transcriptional regulator papX
CP4-like integrase
Ethanolamine utilization protein similar to PduL
FIG00641524: hypothetical protein
Transposase insC for insertion element IS2A/D/F/H/I/K
FIG00641608: hypothetical protein
Phosphoglycerate transporter protein PgtP
Phosphoglycerate transport regulatory protein PgtC
Phosphoglycerate transport system sensor protein PgtB (EC 2.7.3.-)
Phosphoglycerate transport system transcriptional regulatory protein PgtA
ATP-dependent helicase
FIG00639809: hypothetical protein
FIG00642526: hypothetical protein
FIG00639191: hypothetical protein
FIG00639866: hypothetical protein
PapA protein
minor pilin subunit PapH
PapD protein
Fimbrial adapter papK precursor
putative hemolysin activator protein
TonB-dependent receptor%3B Outer membrane receptor for ferrienterochelin and colicins
FIG00638705: hypothetical protein
ISSod52C transposase
Putative Transposase within prophage
FIG00638087: hypothetical protein
Hypothetical transcriptional regulator yfjR
Zn-dependent hydrolase (EC 3.-.-.-)
FIG00639266: hypothetical protein
HigB toxin protein
FIG00641018: hypothetical protein
FIG00641337: hypothetical protein
FIG00642971: hypothetical protein
PapG protein
FIG01047639: hypothetical protein
RND efflux system2C outer membrane lipoprotein CmeC
FIG00643032: hypothetical protein
FIG00642007: hypothetical protein
FIG00640768: hypothetical protein
FIG00639952: hypothetical protein
PapE protein
FIG00644871: hypothetical protein
Putative protease encoded within prophage CP-933X
PapF protein
FIG00638039: hypothetical protein
FIG00637880: hypothetical protein
FIG00640227: hypothetical protein
FIG00639564: hypothetical protein
FIG00637998: hypothetical protein
FIG00643213: hypothetical protein
FIG00640907: hypothetical protein
FIG00641076: hypothetical protein
AntA/AntB antirepressor domain protein
FIG00642151: hypothetical protein
FIG00643224: hypothetical protein
FIG00643307: hypothetical protein
FIG00641080: hypothetical protein
FIG00642382: hypothetical protein
FIG00641614: hypothetical protein
Phage DNA transfer protein
FIG00244488: hypothetical protein
FIG00642002: hypothetical protein
FIG00640145: hypothetical protein
FIG00639968: hypothetical protein
Homolog of fucose/glucose/galactose permeases
Putative uncharacterized protein STY3991
FIG00639616: hypothetical protein
FIG00640193: hypothetical protein
FIG00639858: hypothetical protein
FIG00639801: hypothetical protein
FIG00640118: hypothetical protein
FIG00643925: hypothetical protein
FIG00638979: hypothetical protein
FIG00640921: hypothetical protein
FIG00640541: hypothetical protein
Phage Rha protein
FIG00641791: hypothetical protein
FIG00638729: hypothetical protein
FIG00640053: hypothetical protein
FIG00640868: hypothetical protein
FIG00642119: hypothetical protein
FIG00641916: hypothetical protein
FIG00641240: hypothetical protein
FIG00640874: hypothetical protein
FIG00642308: hypothetical protein
probable membrane protein YPO2297
FIG00638515: hypothetical protein
FIG00639894: hypothetical protein
Lambda Regulatory protein CIII
putative enzyme%3B Integration2C recombination (Phage or Prophage Related)
