# Supplementary material for: Comparisons of infant Escherichia coli isolates link genomic profiles with adaptation to the ecological niche
Source: BMC Genomics. 2013 Feb 5;14:81. doi: 10.1186/1471-2164-14-81 (PMC3637554; doi:10.1186/1471-2164-14-81)
Supplement: Additional file 9 — Containing the RAST annotations of the individual enrichment analyses. [file 1471-2164-14-81-S9.txt]

5'-nucleotidase (EC 3.1.3.5)
iron aquisition yersiniabactin synthesis enzyme (Irp2)
FIG00640004: hypothetical protein
Capsular polysaccharide export system protein KpsF
Capsular polysaccharide export system inner membrane protein KpsE
Capsular polysaccharide export system periplasmic protein KpsD
CMP-Kdo synthetase2C KpsU
Capsular polysaccharide export system protein KpsC
Capsular polysaccharide export system protein KpsS
FIG00641643: hypothetical protein
Putative superfamily I DNA helicases
probable membrane protein YPO1468
Uncharacterized protein ImpD
FIG00643225: hypothetical protein
Putative polyketide synthase
predicted disrupted hemin or colicin receptor
Putative membrane transport protein
FIG00639981: hypothetical protein
FIG00642757: hypothetical protein
Alpha-L-Rha alpha-12C3-L-rhamnosyltransferase (EC 2.4.1.-)
Putative major fimbrial subunit precursor
putative fimbrial chaperone protein
FIG00638403: hypothetical protein
putative minor fimbrial subunit precursor
Putative fimbrial protein
FIG00639630: hypothetical protein
FIG00638243: hypothetical protein
Glycosyltransferase IroB
RatA homolog
FIG00640842: hypothetical protein
Transcriptional regulator2C LacI family
Dihydrolipoamide dehydrogenase of 2-oxoglutarate dehydrogenase (EC 1.8.1.4)
Putative lactate dehydrogenase
Two-component response regulator
Putative transport sensor protein
FIG00640443: hypothetical protein
LysR family regulatory protein CidR
FIG00639066: hypothetical protein
Holin-like protein CidA
CidA-associated membrane protein CidB
Putative oligopeptide ABC transporter
putative transporter2C permease protein
COG2005: N-terminal domain of molybdenum-binding protein
FIG00639072: hypothetical protein
FIG00639280: hypothetical protein
adhesin/invasin-like protein [similarity]
Putative peptide synthetase
iron aquisition yersiniabactin synthesis enzyme (Irp12Cpolyketide synthetase)
FIG00640563: hypothetical protein
Sugar kinase YihV
ABC transporter protein IroC
Trilactone hydrolase IroD
Periplasmic esterase IroE
Outer Membrane Siderophore Receptor IroN
PTS system2C fructose-specific IIB component (EC 2.7.1.69)
FIG00644478: hypothetical protein
FIG00639063: hypothetical protein
L-sorbose 1-phosphate reductase (EC 1.1.1.-)
PTS system2C sorbose-specific IID component (EC 2.7.1.69)
PTS system2C sorbose-specific IIC component (EC 2.7.1.69)
PTS system2C sorbose-specific IIB component (EC 2.7.1.69)
Transcription antiterminator2C BglG family
PTS system2C sorbose-specific IIA component (EC 2.7.1.69)
Putative transcriptional regulator of sorbose uptake and utilization genes
FIG00637967: hypothetical protein
SinI homolog
adherence and invasion outermembrane protein (Inv2Cenhances Peyer's patches colonization)
FIG00638080: hypothetical protein
Transcriptional regulator2C LysR family
Putative SAM-dependent methyltransferase
FIG00640497: hypothetical protein
Putative sgc region protein sgcX
Putative phosphotransferase enzyme
Putative PTS system enzyme IIC component
Putative nucleoside triphosphatase
PTS system2C IIA component
Protein sgcE (EC 5.1.3.-)
Putative regulatory protein
Dihydrodipicolinate synthase (EC 4.2.1.52) homolog
putative dihydroxyacid dehydratase
Transporter of gluconate family2C does not transport gluconate
FIG00638557: hypothetical protein
Erythritol transcriptional regulator EryD
putative integral membrane protein
Putative chemotaxis protein2C resembles cheA
FIG00639005: hypothetical protein
HIPA PROTEIN
transcriptional regulator2C putative
FIG00639580: hypothetical protein
FIG00073252: hypothetical protein
FIG00644647: hypothetical protein
FIG00037758: hypothetical protein
FIG00639556: hypothetical protein
Transcriptional regulator2C AlpA like
Salicylate synthetase (EC:4.1.3.27)
Putative signal transducer
Inner membrane ABC-transporter YbtQ
Lipoprotein inner membrane ABC-transporter precursor
iron aquisition regulator (YbtA2CAraC-like2Crequired for transcription of FyuA/psn2CIrp2)
iron aquisition yersiniabactin synthesis enzyme (Irp3)
iron aquisition yersiniabactin synthesis enzyme (YbtT2Cresembles thioesterases)
iron aquisition 22C3-dihydroxybenzoate-AMP ligase (EC 2.7.7.582CIrp5)
4-carboxymuconolactone decarboxylase domain/alkylhydroperoxidase AhpD family core domain protein
FIG00641621: hypothetical protein
oxidoreductase2C aldo/keto reductase family
FIG00638775: hypothetical protein
FIG00639238: hypothetical protein
FIG00642531: hypothetical protein
Probable DNA recombinase
Putative sugar kinase2C PfkB family protein (EC 2.7.1.-)
FIG00640266: hypothetical protein
Ribose/xylose/arabinose/galactoside ABC-type transport systems2C substrate-binding component
Putative ribose/galactose/methyl galactoside import ATP-binding protein 1 (EC 3.6.3.17)
TIORF127 protein
FIG00638857: hypothetical protein
FIG00638776: hypothetical protein
FIG00640409: hypothetical protein
Inner membrane thiol:disulfide oxidoreductase2C DsbB-like
Periplasmic thiol:disulfide interchange protein2C DsbA-like
FIG00639779: hypothetical protein
Putative arylsulfate sulfotransferase (EC 2.8.2.22)
Putative iron compound receptor
transport%3B Transport of small molecules: Cations
Putative iron compound permease protein of ABC transporter family
putative permease of ferrichrome ABC transporter
Putative iron compound-binding protein of ABC transporter family
hypothetical phosphosugar isomerases
FIG00637906: hypothetical protein
FIG00643105: hypothetical protein
FIG00639827: hypothetical protein
Manganese ABC transporter2C inner membrane permease protein SitD
Manganese ABC transporter2C inner membrane permease protein SitC
Manganese ABC transporter2C ATP-binding protein SitB
Manganese ABC transporter2C periplasmic-binding protein SitA
FIG00638918: hypothetical protein
Putative ribokinase
Prophage CP4-57 integrase
FIG00639090: hypothetical protein
FIG00639721: hypothetical protein
Hemolysin
iron aquisition outermembrane yersiniabactin receptor (FyuA2CPsn2Cpesticin receptor)
FIG00639958: hypothetical protein
FIG00638030: hypothetical protein
FIG00640270: hypothetical protein
PilV-like protein
Putative type IV pilin protein
FIG00641174: hypothetical protein
FIG00639151: hypothetical protein
ABC transporter ATP-binding protein
Periplasmic binding protein
L-idonate 5-dehydrogenase (EC 1.1.1.264)
5-keto-D-gluconate 5-reductase (EC 1.1.1.69)
L-idonate2C D-gluconate2C 5-keto-D-gluconate transporter
Positive regulator of L-idonate catabolism
FIG00640059: hypothetical protein
Arginine deiminase (EC 3.5.3.6)
Putative citrate permease
Capsular polysaccharide ABC transporter2C ATP-binding protein KpsT
Capsular polysaccharide ABC transporter2C permease protein KpsM
FIG00642265: hypothetical protein
D-galactonate regulator2C IclR family
Tricarboxylate transport protein TctC
Tricarboxylate transport protein TctB
Tricarboxylate transport membrane protein TctA
FIG00641023: hypothetical protein
Isochorismatase (EC 3.3.2.1)
FIG00639574: hypothetical protein
Amidase
D-arabino-3-hexulose 6-phosphate formaldehyde lyase / 6-phospho-3-hexuloisomerase
Probable transmembrane protein
FIG00637936: hypothetical protein
FIG00640713: hypothetical protein
prophage lambda integrase
FIG00641724: hypothetical protein
Uropathogenic specific protein
uropathogenic specific protein
FIG00639383: hypothetical protein
putative colicin immunity protein
FIG00641097: hypothetical protein
FIG00639275: hypothetical protein
Putative iron compound ABC transporter permease protein
ABC-type hemin transport system2C ATPase component
Orf2
Molybdenum transport system protein ModD
Putative TonB dependent outer membrane receptor
Putative conserved protein
Hemin ABC transporter2C permease protein
Flavin reductase (EC 1.5.1.30)
Putative heme iron utilization protein
Radical SAM family protein HutW2C similar to coproporphyrinogen III oxidase2C oxygen-independent2C associated with heme uptake
Periplasmic hemin-binding protein
FIG00638894: hypothetical protein
FIG00643842: hypothetical protein
TonB-dependent hemin 2C ferrichrome receptor
Hemin transport protein HmuS
FIG00640415: hypothetical protein
FIG00640575: hypothetical protein
Transporter
expressed protein
Glycerol-3-phosphate regulon repressor
FIG00643868: hypothetical protein
FIG00640640: hypothetical protein
Probable lipoprotein
FIG00640094: hypothetical protein
probable membrane protein YPO1482
FIG00637900: hypothetical protein
HTH-type transcriptional regulator papX
CP4-like integrase
putative hemolysin activator protein
Putative Transposase within prophage
Zn-dependent hydrolase (EC 3.-.-.-)
FIG00639266: hypothetical protein
HigB toxin protein
FIG00641018: hypothetical protein
FIG00642971: hypothetical protein
FIG01047639: hypothetical protein
RND efflux system2C outer membrane lipoprotein CmeC
IncF plasmid conjugative transfer protein TraQ
FIG00642007: hypothetical protein
FIG00641525: hypothetical protein
FIG00639564: hypothetical protein
FIG00640907: hypothetical protein
FIG00640145: hypothetical protein
FIG00640193: hypothetical protein
FIG00637945: hypothetical protein
FIG00640921: hypothetical protein
FIG00640541: hypothetical protein
FIG00639997: hypothetical protein
FIG00639806: hypothetical protein
FIG00640053: hypothetical protein
FIG00642193: hypothetical protein
FIG00640868: hypothetical protein
FIG00641240: hypothetical protein
FIG00640874: hypothetical protein
probable membrane protein YPO2297
FIG01068719: hypothetical protein
FIG00639894: hypothetical protein
putative enzyme%3B Integration2C recombination (Phage or Prophage Related)
