# Supplementary material for: Comparisons of infant Escherichia coli isolates link genomic profiles with adaptation to the ecological niche
Source: BMC Genomics. 2013 Feb 5;14:81. doi: 10.1186/1471-2164-14-81 (PMC3637554; doi:10.1186/1471-2164-14-81)
Supplement: Additional file 10 — Containing the RAST annotations of the individual enrichment analyses. [file 1471-2164-14-81-S10.txt]

Phage EaA protein
IS600 ORF1
Gamma-glutamyl-putrescine oxidase (EC1.4.3.-)
Gamma-glutamyl-aminobutyraldehyde dehydrogenase (EC 1.2.1.-)
Putrescine utilization regulator
Gamma-glutamyl-GABA hydrolase (EC 3.5.1.94)
Gamma-glutamyl-putrescine synthetase (EC 6.3.1.11)
Putative adhesion and penetration protein
FIG00638045: hypothetical protein
Putative excisionase
Porin thermoregulatory protein envY
core protein
Inner membrane protein YhaI
LysR family transcriptional regulator STM2281
Probable pyrimidine nucleoside transport protein associated with pseudouridine catabolism
FIG00637946: hypothetical protein
Hydrogenase-4 component A (EC 1.-.-.-)
Hydrogenase-4 component B (EC 1.-.-.-) / Formate hydrogenlyase subunit 3
Hydrogenase-4 component C (EC 1.-.-.-)
Hydrogenase-4 component D (EC 1.-.-.-)
Hydrogenase-4 component E (EC 1.-.-.-)
Hydrogenase-4 component F (EC 1.-.-.-)
Hydrogenase-4 component G (EC 1.-.-.-)
Hydrogenase-4 component H (EC 1.-.-.-)
Hydrogenase-4 component I (EC 1.-.-.-)
Hydrogenase-4 component J (EC 1.-.-.-)
Transcriptional regulator of succinyl CoA synthetase operon
PTS system HrsA EIIA component / PTS system HrsA EIIB component / PTS system HrsA permease IIC component
Alpha-mannosidase (EC 3.2.1.24)
FIG00638169: hypothetical protein
Putative cryptic C4-dicarboxylate transporter DcuD
FIG00640775: hypothetical protein
FIG00637996: hypothetical protein
FIG00638558: hypothetical protein
COG1593: TRAP-type C4-dicarboxylate transport system2C large permease component
Arsenical resistance operon repressor
Arsenic efflux pump protein
FIG00638954: hypothetical protein
FIG00642180: hypothetical protein
3-phenylpropionate dioxygenase ferredoxin--NAD(+) reductase component (EC 1.18.1.3)
22C3-dihydroxy-22C3-dihydro-phenylpropionate dehydrogenase (EC 1.3.1.-)
3-phenylpropionate dioxygenase ferredoxin subunit
3-phenylpropionate dioxygenase2C beta subunit (EC 1.14.12.19)
3-phenylpropionate dioxygenase2C alpha subunit (EC 1.14.12.19)
Hca operon (3-phenylpropionic acid catabolism) transcriptional activator HcaR
putative virulence protein
YafQ toxin protein
DNA-damage-inducible protein J
Hypothetical protein YagQ
Periplasmic aromatic aldehyde oxidoreductase2C molybdenum binding subunit YagR
Periplasmic aromatic aldehyde oxidoreductase2C FAD binding subunit YagS
Periplasmic aromatic aldehyde oxidoreductase2C iron-sulfur subunit YagT
FIG00638929: hypothetical protein
FIG00638728: hypothetical protein
Heat shock protein C
Cyn operon transcriptional activator
Cyanate hydratase (EC 4.2.1.104)
Cyanate transport protein CynX
Mhp operon transcriptional activator
3-(3-hydroxy-phenyl)propionate hydroxylase (EC 1.14.13.-)
22C3-dihydroxyphenylpropionate 12C2-dioxygenase (EC 1.13.11.-)
2-hydroxy-6-ketonona-22C4-dienedioic acid hydrolase (EC 3.7.1.-)
2-keto-4-pentenoate hydratase (EC 4.2.1.-)
Acetaldehyde dehydrogenase2C acetylating2C (EC 1.2.1.10) in gene cluster for degradation of phenols2C cresols2C catechol
4-hydroxy-2-oxovalerate aldolase (EC 4.1.3.-)
4-hydroxybenzoate transporter
FIG00640177: hypothetical protein
FIG00640781: hypothetical protein
FIG00638493: hypothetical protein
FIG00639962: hypothetical protein
Fimbriae-like adhesin SfmA
Fimbrial periplasmic chaperone SfmC
Outer membrane usher protein SfmD
Fimbriae-like adhesin SfmH
Fimbriae-like periplasmic protein SfmF
Transcriptional regulator of fimbriae expression FimZ (LuxR/UhpA family)
FIG085450: fimbrial protein
Hypothetical outer membrane usher protein yraJ precursor
Chaperone protein fimC precursor
FIG00638642: hypothetical protein
Uncharacterized lipoprotein YmcC precursor
Putative outer membrane lipoprotein YmcA
Putative polysaccharide export protein YccZ precursor
ORF25
FIG00639027: hypothetical protein
Putative chaperone
Outer membrane usher protein PmfC
Homolog of Salmonella FimH protein
putative transposase TnA
FIG00640560: hypothetical protein
FIG00641094: hypothetical protein
Uncharacterized protein YbeQ
FIG00641163: hypothetical protein
FIG00637866: hypothetical protein
Putative enzyme of polynucleotide modification
Uncharacterized protein YbeT
Uncharacterized protein YbeU
Uncharacterized J domain-containing protein YbeV
Uncharacterized zinc-type alcohol dehydrogenase-like protein ybdR
Type III secretion chaperone protein for YopD (SycD)
Type III secretion bridge between inner and outermembrane lipoprotein (YscJ2CHrcJ2CEscJ2C PscJ)
Type III secretion inner membrane protein (YscU2CSpaS2CEscU2CHrcU2CSsaU2C homologous to flagellar export components)
Type III secretion inner membrane protein (YscT2CHrcT2CSpaR2CEscT2CEpaR12Chomologous to flagellar export components)
Type III secretion inner membrane protein (YscR2CSpaR2CHrcR2CEscR2Chomologous to flagellar export components)
Uncharacterized protein YgeP
putative NAD(P)H dehydrogenase
Probable transport protein
Site-specific recombinase2C phage integrase family
FIG00639441: hypothetical protein
YjbI protein
D-xylose proton-symporter XylE
Putative HTH-type transcriptional regulator YjgJ2C TetR family
Uncharacterized oxidoreductase YjgI (EC 1.-.-.-)
UPF0076 protein YjgH
FIG00640176: hypothetical protein
Rieske (2Fe-2S) domain protein
Putative dioxygenase2C beta subunit (EC 1.-.-.-)%3B Choline monooxygenase2C beta subunit (EC 1.14.15.7)
putative periplasmic protein kinase ArgK and related GTPases of G3E family
Methylmalonyl-CoA decarboxylase (EC 4.1.1.41)
FIG00637907: hypothetical protein
Putative oxidoreductase YncB
D-alanyl-D-alanine dipeptidase (EC 3.4.13.-)%3B Putative metaloprotease associated with hemin utilization
Dipeptide transport system permease protein DppC (TC 3.A.1.5.2)%3B Putative hemine transporter ATP-binding subunit
putative outer membrane porin protein
internalin2C putative
Probable tautomerase ydcE (EC 5.3.2.-)
Putative frv operon regulatory protein
Cytochrome b561 homolog 1
Melibiose carrier protein2C Na+/melibiose symporter
Fructokinase (EC 2.7.1.4)%3B Sugar kinase YihV
Aldose-ketose isomerase YihS
Alpha-glucosyltransferase YihQ
Glucuronide transport protein YihP2C homologous to YihO
Phenylacetic acid degradation protein PaaY
Phenylacetic acid degradation operon negative regulatory protein PaaX
Phenylacetate-coenzyme A ligase (EC 6.2.1.30) PaaF
Phenylacetic acid degradation protein PaaD2C thioesterase
3-hydroxyacyl-CoA dehydrogenase PaaC (EC 1.1.1.-)
Phenylacetate degradation enoyl-CoA hydratase PaaB (EC 4.2.1.17)
Phenylacetate degradation enoyl-CoA hydratase PaaA (EC 4.2.1.17)
Phenylacetate-CoA oxygenase/reductase2C PaaK subunit
Phenylacetate-CoA oxygenase2C PaaJ subunit
Phenylacetate-CoA oxygenase2C PaaI subunit
Phenylacetate-CoA oxygenase2C PaaH subunit
Phenylacetate-CoA oxygenase2C PaaG subunit
Phenylacetic acid degradation protein PaaN2C ring-opening aldehyde dehydrogenase (EC 1.2.1.3)
FIG00642135: hypothetical protein
Monoamine oxidase (1.4.3.4)
Phenylacetaldehyde dehydrogenase (EC 1.2.1.39)
regulatory protein for 2-phenylethylamine catabolism
Regulatory protein (induces abgABT2C used to catabolize p-aminobenzoyl-glutamate)
Catalyzes the cleavage of p-aminobenzoyl-glutamate to p-aminobenzoate and glutamate2C subunit B
FIG00641230: hypothetical protein
FIG00638885: hypothetical protein
putative integrase
FIG00638982: hypothetical protein
FIG00643527: hypothetical protein
FIG00639671: hypothetical protein
Putative integrase
FIG00639392: hypothetical protein
FIG00643440: hypothetical protein
FIG00642410: hypothetical protein
Uncharacterized protein yjbS
FIG00639257: hypothetical protein
FIG00644224: hypothetical protein
FIG00642282: hypothetical protein
FIG00639818: hypothetical protein
FIG00643514: hypothetical protein
FIG00639559: hypothetical protein
Alpha-amylase (EC 3.2.1.1) (12C4-alpha-D-glucan glucanohydrolase) (GLYCOGENASE)
FIG00643152: hypothetical protein
FIG00641083: hypothetical protein
FIG00643423: hypothetical protein
FIG00639743: hypothetical protein
FIG01069845: hypothetical protein
FIG00642441: hypothetical protein
FIG00640009: hypothetical protein
FIG00639317: hypothetical protein
