# Supplementary material for: Comparisons of infant Escherichia coli isolates link genomic profiles with adaptation to the ecological niche
Source: BMC Genomics. 2013 Feb 5;14:81. doi: 10.1186/1471-2164-14-81 (PMC3637554; doi:10.1186/1471-2164-14-81)
Supplement: Additional file 11 — Containing blast2GO re-annotations unique genes in the parental strain (EDM1c) and evolved strain (EDM123c). [file 1471-2164-14-81-S11.txt]

Seq. Name	Seq. Description	Seq. Length	#Hits	min. eValue	mean Similarity	#GOs	GOs	Enzyme Codes	InterProScan
fig|562.409.peg.1106	streptomycin phosphotransferase	831	20	0.0	99.35%	5	F:streptomycin 3''-kinase activity; P:secondary metabolic process; P:protein phosphorylation; F:aminoglycoside 6-kinase activity; F:kanamycin kinase activity	EC:2.7.1.87; EC:2.7.1.72; EC:2.7.1.95
fig|562.409.peg.1654	conserved hypothetical protein [Escherichia coli MS 198-1]	231	20	1.93227E-29	89.35%	0	-
fig|562.409.peg.2809	conserved domain protein	156	11	8.20918E-28	87.63636363636364%	0	-
fig|562.409.peg.3002	type-f conjugative transfer system pilin chaperone	237	20	1.10586E-38	97.85%	0	-
fig|562.409.peg.3088	toxic small	168	20	3.6043E-32	99.3%	0	-
fig|562.409.peg.3475	transposase family protein	363	20	2.69916E-70	97.7%	3	P:transposition, DNA-mediated; F:transposase activity; F:DNA binding	-
fig|562.409.peg.4002	hypothetical protein EC80586_5948, partial [Escherichia coli 8.0586]	117	20	3.37597E-19	99.1%	0	-
fig|562.409.peg.4437	is encoded protein	126	20	4.26802E-22	95.3%	5	P:transposition, DNA-mediated; F:transposase activity; P:DNA repair; F:DNA binding; P:DNA integration	-
fig|562.409.peg.860	stress response protein	384	20	7.68032E-87	95.25%	3	P:single-species biofilm formation on inanimate substrate; P:cellular response to acidity; P:cellular response to hydrogen peroxide	-
fig|562.409.peg.911	ycdb protein	294	20	2.48498E-65	96.5%	6	P:DNA methylation; F:DNA binding; F:N-methyltransferase activity; F:iron ion binding; F:peroxidase activity; P:oxidation-reduction process	EC:1.11.1.7
fig|562.411.peg.2797	hypothetical protein HMPREF9542_03722 [Escherichia coli MS 117-3]	138	20	4.18316E-25	96.75%	3	F:recombinase activity; F:DNA binding; P:DNA recombination	-
fig|562.411.peg.2798	ydab protein	231	20	1.69835E-46	97.65%	1	F:DNA binding	-
fig|562.411.peg.805	conjugal transfer protein	384	20	5.06349E-88	96.4%	4	C:cytoplasm; F:DNA binding; P:conjugation; P:regulation of transcription, DNA-dependent	-
fig|562.412.peg.680	hypothetical protein c4302 [Escherichia coli CFT073]	117	13	4.67189E-18	96.07692307692308%	0	-
fig|562.416.peg.4179	hypothetical protein EC1011_2900 [Escherichia coli 101-1]	120	12	4.32113E-19	91.33333333333333%	0	-
fig|562.418.peg.1102	tellurite resistance protein	444	20	7.00722E-82	78.2%	1	P:response to stress	-
