# Supplementary material for: Comparisons of infant Escherichia coli isolates link genomic profiles with adaptation to the ecological niche
Source: BMC Genomics. 2013 Feb 5;14:81. doi: 10.1186/1471-2164-14-81 (PMC3637554; doi:10.1186/1471-2164-14-81)
Supplement: Additional file 12 — Containing blast2GO re-annotations unique genes in the parental strain (EDM1c) and evolved strain (EDM123c). [file 1471-2164-14-81-S12.txt]

Seq. Name	Seq. Description	Seq. Length	#Hits	min. eValue	mean Similarity	#GOs	GOs	Enzyme Codes	InterProScan
fig|562.408.peg.1420	type-f conjugative transfer system protein	387	20	4.1459E-88	98.6%	0	-
fig|562.408.peg.2446	pts lactose cellobiose specific iia subunit	312	20	2.0186E-66	99.4%	4	C:membrane; P:phosphoenolpyruvate-dependent sugar phosphotransferase system; F:sugar:hydrogen symporter activity; F:protein-N(PI)-phosphohistidine-sugar phosphotransferase activity	EC:2.7.1.69
fig|562.408.peg.3322	conserved domain protein	120	8	5.72119E-19	93.25%	1	F:gamma-glutamyltransferase activity	EC:2.3.2.2
fig|562.408.peg.3570	membrane protein	135	20	2.20693E-23	95.55%	0	-
fig|562.408.peg.4834	ferredoxin	141	20	1.94818E-25	97.65%	6	F:metal ion binding; P:electron transport chain; P:methylation; F:iron-sulfur cluster binding; F:methyltransferase activity; C:flagellum	EC:2.1.1.0
fig|562.410.peg.2250	t3ss effector	1422	20	0.0	97.65%	0	-
fig|562.413.peg.4617	hypothetical protein EcF11_3362 [Escherichia coli F11]	144	4	3.86209E-22	90.25%	0	-
fig|562.419.peg.1113	hypothetical protein G2583_pO550013 [Escherichia coli O55:H7 str. CB9615]	114	2	1.10341E-19	98.5%	0	-
fig|562.412.peg.3667	ribonucleoside diphosphage reductase beta b2	171	17	1.59666E-33	75.29411764705883%	0	-
fig|562.418.peg.1461	autotransported outer membrane protein involved in cell partial	162	20	8.9422E-31	99.5%	0	-
fig|562.408.peg.2359	transcriptional regulator	363	20	4.14515E-56	93.35%	5	F:sequence-specific DNA binding transcription factor activity; P:negative regulation of transcription, DNA-dependent; F:DNA binding; P:response to mercury ion; F:nucleotide binding	-
fig|562.408.peg.2360	mercury resistance protein	237	20	2.95162E-35	94.15%	0	-
fig|562.408.peg.4999	conserved hypothetical protein [Escherichia coli 83972]	114	2	8.58686E-17	98.5%	0	-
