# Supplementary material for: Comparisons of infant Escherichia coli isolates link genomic profiles with adaptation to the ecological niche
Source: BMC Genomics. 2013 Feb 5;14:81. doi: 10.1186/1471-2164-14-81 (PMC3637554; doi:10.1186/1471-2164-14-81)
Supplement: Additional file 13 — Containing RAST annotations of the enrichment analysis including an additional EPEC strain and 5 additional commensals. [file 1471-2164-14-81-S13.txt]

FIG00642906: hypothetical protein
Endolysin (EC 3.2.1.-)
COG3328: Transposase and inactivated derivatives
UDP-D-galactose:(glucosyl)lipopolysaccharide- alpha-12C3-D-galactosyltransferase( EC:2.4.1.44 )
Involved in lipopolysaccharide biosynthesis
FIG00638971: hypothetical protein
Head completion/stabilization protein
COG1263: Phosphotransferase system IIC components2C glucose/maltose/N-acetylglucosamine-specific
FIG00639289: hypothetical protein
FIG00638089: hypothetical protein
unknown protein encoded by prophage CP-933T
FIG00638488: hypothetical protein
PixH protein
FIG00640112: hypothetical protein
Exodeoxyribonuclease VIII (EC 3.1.11.-)
Phage tail assembly chaperone
probable major tail subunit
FIG00639284: hypothetical protein
FIG00641305: hypothetical protein
FIG00640152: hypothetical protein
FIG00638968: hypothetical protein
FIG00638599: hypothetical protein
FIG00638505: hypothetical protein
FIG00638989: hypothetical protein
Terminase large subunit
Protein NinG
Phage NinF
Putative regulator of cell division encoded by prophage CP-933O
putative phage replication protein
FIG00638294: hypothetical protein
unknown protein encoded within prophage CP-933V
FIG00641551: hypothetical protein
FIG00639854: hypothetical protein
Phage head-tail adapter
putative structure%3B Structural component (Phage or Prophage Related)
Efa1-Lymphostatin-like protein
unknown protein encoded by cryptic prophage CP-933P
FIG00639652: hypothetical protein
integrase
ROrf1
ROrf2
Ler protein
FIG00245438: hypothetical protein
Orf3
Orf4
Orf5
Type III secretion inner membrane protein (YscS2Chomologous to flagellar export components)
PilT
Orf10
FIG00644796: hypothetical protein
Type III secretion outermembrane pore forming protein (YscC2CMxiD2CHrcC2C InvG)
type III secretion system protein SepD
ROrf8
Orf12
Type III secretion inner membrane channel protein (LcrD2CHrcV2CEscV2CSsaV)
Type III secretion cytoplasmic ATP synthase (EC 3.6.3.142C YscN2CSpaL2CMxiB2CHrcN2CEscN)
Orf15
SepQ
FIG00641317: hypothetical protein
ROrf10
Putative chaperone (IpgB2)
translocated intimin receptor Tir
Tir chaperone
Intimin
Type III secretion system EscD protein
Type III secretion cytoplasmic protein (YscL)
EspA protein
Secreted protein EspD
Secreted protein EspB
Orf27
EscF
Hypothetical rem protein
FIG00643621: hypothetical protein
FIG00242277: hypothetical protein
FIG00638886: hypothetical protein
FIG00638856: hypothetical protein
FIG00638171: hypothetical protein
Enterotoxin
Phage antitermination protein N
FIG00642449: hypothetical protein
FIG00639889: hypothetical protein
FIG00640786: hypothetical protein
FIG00243006: hypothetical protein
FIG00643371: hypothetical protein
FIG00644491: hypothetical protein
FIG00640488: hypothetical protein
