# Supplementary material for: Comparisons of infant Escherichia coli isolates link genomic profiles with adaptation to the ecological niche
Source: BMC Genomics. 2013 Feb 5;14:81. doi: 10.1186/1471-2164-14-81 (PMC3637554; doi:10.1186/1471-2164-14-81)
Supplement: Additional file 14 — Containing RAST annotations of the cross-category enrichments analyses. [file 1471-2164-14-81-S14.txt]

gamma-glutamyl-gamma-aminobutyraldehyde dehydrogenase
dna-binding transcriptional repressor
gamma-glutamyl-gamma-aminobutyrate hydrolase
gamma-glutamylputrescine synthetase
outer membrane autotransporter barrel domain protein
transcriptional family
inner membrane protein
hydrogenase-4 component a
hydrogenase-4 component b
hydrogenase-4 component c
hydrogenase-4 component g
hydrogenase 4 subunit h
hydrogenase-4 component i
formate hydrogenlyase maturation protein
mannosyl-d-glycerate transport metabolism system repressor mngr
arsenical resistance operon repressor
arsenical pump membrane protein
conserved protein
pyridine nucleotide-disulfide oxidoreductase family protein
3-phenylpropionate dioxygenase ferredoxin subunit
hca operon transcriptional activator
molybdenum cofactor-binding subunit
fad binding domain in molybdopterin dehydrogenase
aldehyde ferredoxin fe-s subunit
heat shock protein c
cyanate hydratase
cyanate transporter
-dihydroxyphenylpropionate -dihydroxicinnamic acid -dioxygenase
2-hydroxy-6-ketonona- -dienedioic acid hydrolase
2-keto-4-pentenoate hydratase
acetaldehyde dehydrogenase
4-hydroxy-2-oxovalerate aldolase
outer membrane usher protein
fimbrial protein
response regulator
periplasmid chaperone protein
sel1 repeat family protein
dnaj domain protein
trna ligase
zinc-binding dehydrogenase family protein
nadph-dependent fmn reductase family protein
amino acid permease family protein
phage integrase family protein
oxidoreductase
mrna endoribonuclease
2fe-2s cluster-containing protein
oxidoreductase fad-binding domain protein
lao ao transport system atpase
methylmalonyl- decarboxylase
d-alanyl-d-alanine dipeptidase
outer membrane porin ompd domain protein
tautomerase enzyme family protein
frv operon regulatory protein
melibiose carrier protein
dna-binding transcriptional regulator
aminobenzoyl-glutamate utilization protein b
alpha c-terminal all-beta domain protein
