# Supplementary material for: Comparisons of infant Escherichia coli isolates link genomic profiles with adaptation to the ecological niche
Source: BMC Genomics. 2013 Feb 5;14:81. doi: 10.1186/1471-2164-14-81 (PMC3637554; doi:10.1186/1471-2164-14-81)
Supplement: Additional file 15 — Containing RAST annotations of the cross-category enrichments analyses. [file 1471-2164-14-81-S15.txt]

5 -nucleotidase protein
membrane protein
fimbrial protein
transcriptional family
dihydrolipoyl dehydrogenase
l-lactate dehydrogenase
c4-dicarboxylate transport transcriptional regulatory protein
transport sensor protein
family regulatory protein
family protein
abc atp-binding protein
molybdenum-pterin-binding-protein
pts fru iib component
-like protein
fic family protein
toxin-antitoxin antitoxin xre family
alkylhydroperoxidase family core domain protein
pfkb family carbohydrate kinase
ribose abc transporter
abc 3 transport family protein
disulfide oxidoreductase
disulfide isomerase
arylsulfate sulfotransferase
-dependent outer membrane ferric coprogen receptor
ribokinase
tetratricopeptide repeat protein
periplasmic binding protein
arginine deiminase
transcriptional regulator
isochorismatase family protein
conserved domain protein
6-phospho 3-hexuloisomerase
uropathogenic specific protein
colicin immunity protein
iron compound abc atp-binding protein
methyltransferase domain protein
molybdenum transport protein
-dependent receptor
nucleoside-specific channel-forming protein tsx
shuy-like protein
coproporphyrinogen iii oxidase
outer membrane heme hemoglobin receptor
hemin transport protein
citrate transporter
bnr asp-box repeat protein
cp4-like integrase
metallo-beta-lactamase domain protein
flavodoxin nitric oxide synthase
