# Supplementary material for: Comparisons of infant Escherichia coli isolates link genomic profiles with adaptation to the ecological niche
Source: BMC Genomics. 2013 Feb 5;14:81. doi: 10.1186/1471-2164-14-81 (PMC3637554; doi:10.1186/1471-2164-14-81)
Supplement: Additional file 17 — Containing blast2GO re-annotations of the individual enrichment analyses. [file 1471-2164-14-81-S17.txt]

Seq. Name	Seq. Description	Seq. Length	#Hits	min. eValue	mean Similarity	#GOs	GOs	Enzyme Codes	InterProScan
fig|562.408.peg.1028	5 -nucleotidase protein	0	1	0	100 %	4	F:metal ion binding; P:nucleotide catabolic process; F:nucleotide binding; F:5'-nucleotidase activity	EC:3.1.3.5
fig|562.408.peg.1066	non-ribosomal peptide synthase	0	1	0	100 %	5	F:cofactor binding; F:ligase activity; F:phosphopantetheine binding; P:metabolic process; F:acyl carrier activity
fig|562.408.peg.1645	multidrug efflux transport protein	0	1	0	100 %	3	P:transmembrane transport; C:integral to membrane; F:transporter activity
fig|562.408.peg.1744	membrane protein	0	1	0	100 %	1	C:integral to membrane
fig|562.408.peg.2029	fimbrial protein	0	1	0	100 %	2	P:cell adhesion; C:pilus
fig|562.408.peg.2031	gram-negative pili assembly chaperone protein	0	1	0	100 %	2	P:cellular cell wall organization; C:outer membrane-bounded periplasmic space
fig|562.408.peg.2033	fimbrial protein	0	1	0	100 %	2	P:cell adhesion; C:pilus
fig|562.408.peg.2035	fimbrial protein	0	1	0	100 %	2	P:cell adhesion; C:pilus
fig|562.408.peg.2071	glycosyltransferase	0	1	0	100 %	2	F:transferase activity, transferring hexosyl groups; P:metabolic process	EC:2.4.1.0
fig|562.408.peg.2226	transcriptional family	0	1	0	100 %	4	F:transcription factor activity; F:DNA binding; C:intracellular; P:regulation of transcription, DNA-dependent
fig|562.408.peg.2232	dihydrolipoyl dehydrogenase	0	1	0	100 %	5	P:cell redox homeostasis; F:FAD binding; C:cytoplasm; P:oxidation reduction; F:dihydrolipoyl dehydrogenase activity	EC:1.8.1.4
fig|562.408.peg.2237	l-lactate dehydrogenase	0	1	0	100 %	3	F:L-lactate dehydrogenase activity; P:oxidation reduction; C:cytoplasm	EC:1.1.1.27
fig|562.408.peg.2238	c4-dicarboxylate transport transcriptional regulatory protein	0	1	0	100 %	9	P:two-component signal transduction system (phosphorelay); F:transcription factor activity; F:DNA binding; C:intracellular; F:two-component response regulator activity; F:ATP binding; F:nucleoside-triphosphatase activity; F:transcription factor binding; P:regulation of transcription, DNA-dependent	EC:3.6.1.15
fig|562.408.peg.2239	transport sensor protein	0	1	0	100 %	5	P:two-component signal transduction system (phosphorelay); F:two-component sensor activity; P:peptidyl-histidine phosphorylation; F:ATP binding; C:membrane
fig|562.408.peg.2240	transport sensor protein	0	1	0	100 %	5	P:two-component signal transduction system (phosphorelay); F:two-component sensor activity; P:peptidyl-histidine phosphorylation; F:ATP binding; C:membrane
fig|562.408.peg.2253	family regulatory protein	0	1	0	100 %	3	F:transcription factor activity; F:DNA binding; P:regulation of transcription, DNA-dependent
fig|562.408.peg.2254	family protein	0	1	0	100 %	2	C:plasma membrane; C:integral to membrane
fig|562.408.peg.2255	family protein	0	1	0	100 %	3	F:hydrolase activity; C:plasma membrane; C:integral to membrane
fig|562.408.peg.2256	lrgb-like family protein	0	1	0	100 %	2	C:membrane; F:hydrolase activity
fig|562.408.peg.2271	abc atp-binding protein	0	1	0	100 %	3	F:ATPase activity; P:ATP catabolic process; F:ATP binding	EC:3.6.1.3
fig|562.408.peg.2272	dipeptide abc permease protein	0	1	0	100 %	4	P:transport; C:plasma membrane; C:integral to membrane; F:transporter activity
fig|562.408.peg.2344	molybdenum-pterin-binding-protein	0	1	0	100 %	5	F:molybdate transmembrane-transporting ATPase activity; F:molybdenum ion binding; P:transport; F:ATP binding; C:ATP-binding cassette (ABC) transporter complex	EC:3.6.3.29
fig|562.408.peg.2374	condensation domain protein	0	1	0	100 %	15	P:transmembrane transport; F:phosphopantetheine binding; F:hydrolase activity, acting on ester bonds; C:integral to membrane; F:ATPase activity, coupled to transmembrane movement of substances; P:biosynthetic process; F:acyl carrier activity; P:ATP catabolic process; F:ligase activity; F:isochorismate synthase activity; F:oxidoreductase activity; F:ATP binding; F:transferase activity; F:oxo-acid-…	EC:5.4.4.2; EC:4.1.3.0
fig|562.408.peg.2376	yersiniabactin biosynthetic protein	0	1	0	100 %	15	P:transmembrane transport; F:phosphopantetheine binding; F:hydrolase activity, acting on ester bonds; C:integral to membrane; F:ATPase activity, coupled to transmembrane movement of substances; P:biosynthetic process; F:acyl carrier activity; P:ATP catabolic process; F:ligase activity; F:isochorismate synthase activity; F:oxidoreductase activity; F:ATP binding; F:transferase activity; F:oxo-acid-…	EC:5.4.4.2; EC:4.1.3.0
fig|562.408.peg.2500	abc atp-binding protein	0	1	0	100 %	5	P:transmembrane transport; C:integral to membrane; F:ATPase activity, coupled to transmembrane movement of substances; P:ATP catabolic process; F:ATP binding
fig|562.408.peg.2501	ferric enterochelin esterase	0	1	0	100 %	4	F:enterochelin esterase activity; P:iron ion transport; C:cytoplasm; F:iron ion binding
fig|562.408.peg.2502	protein	0	1	0	100 %	1	F:hydrolase activity
fig|562.408.peg.2503	outer membrane receptor	0	1	0	100 %	7	P:siderophore transport; F:receptor activity; F:siderophore-iron transmembrane transporter activity; C:plasma membrane; F:iron ion binding; C:cell outer membrane; C:integral to membrane
fig|562.408.peg.251	pts fru iib component	0	1	0	100 %	4	C:membrane; P:phosphoenolpyruvate-dependent sugar phosphotransferase system; F:sugar:hydrogen symporter activity; F:protein-N(PI)-phosphohistidine-sugar phosphotransferase activity	EC:2.7.1.69
fig|562.408.peg.253	prd domain protein	0	1	0	100 %	5	F:DNA binding; P:phosphoenolpyruvate-dependent sugar phosphotransferase system; F:sugar:hydrogen symporter activity; P:regulation of transcription, DNA-dependent; F:protein-N(PI)-phosphohistidine-sugar phosphotransferase activity	EC:2.7.1.69
fig|562.408.peg.2553	#NAME?	0	1	0	100 %	1	P:cell adhesion
fig|562.408.peg.2702	fic family protein	0	1	0	100 %	3	F:transcription factor activity; C:intracellular; P:regulation of transcription, DNA-dependent
fig|562.408.peg.2756	toxin-antitoxin antitoxin xre family	0	1	0	100 %	1	F:sequence-specific DNA binding
fig|562.408.peg.2794	salicylate synthase	0	1	0	100 %	15	P:transmembrane transport; F:phosphopantetheine binding; F:hydrolase activity, acting on ester bonds; C:integral to membrane; F:ATPase activity, coupled to transmembrane movement of substances; P:biosynthetic process; F:anthranilate synthase activity; F:acyl carrier activity; P:ATP catabolic process; F:ligase activity; F:isochorismate synthase activity; F:oxidoreductase activity; F:ATP binding; F…	EC:4.1.3.27; EC:5.4.4.2
fig|562.408.peg.2795	major facilitator family protein	0	1	0	100 %	15	P:transmembrane transport; F:phosphopantetheine binding; F:hydrolase activity, acting on ester bonds; C:integral to membrane; F:ATPase activity, coupled to transmembrane movement of substances; P:biosynthetic process; F:acyl carrier activity; P:ATP catabolic process; F:ligase activity; F:isochorismate synthase activity; F:oxidoreductase activity; F:ATP binding; F:transferase activity; F:oxo-acid-…	EC:5.4.4.2; EC:4.1.3.0
fig|562.408.peg.2796	abc atp-binding protein	0	1	0	100 %	15	P:transmembrane transport; F:phosphopantetheine binding; F:hydrolase activity, acting on ester bonds; C:integral to membrane; F:ATPase activity, coupled to transmembrane movement of substances; P:biosynthetic process; F:acyl carrier activity; P:ATP catabolic process; F:ligase activity; F:isochorismate synthase activity; F:oxidoreductase activity; F:ATP binding; F:transferase activity; F:oxo-acid-…	EC:5.4.4.2; EC:4.1.3.0
fig|562.408.peg.2797	lipoprotein inner membrane abc-transporter	0	1	0	100 %	15	P:transmembrane transport; F:phosphopantetheine binding; F:hydrolase activity, acting on ester bonds; C:integral to membrane; F:ATPase activity, coupled to transmembrane movement of substances; P:biosynthetic process; F:acyl carrier activity; P:ATP catabolic process; F:ligase activity; F:isochorismate synthase activity; F:oxidoreductase activity; F:ATP binding; F:transferase activity; F:oxo-acid-…	EC:5.4.4.2; EC:4.1.3.0
fig|562.408.peg.2798	yersiniabactin transcriptional regulator	0	1	0	100 %	4	F:transcription factor activity; F:sequence-specific DNA binding; C:intracellular; P:regulation of transcription, DNA-dependent
fig|562.408.peg.2802	thiazolinyl imide reductase	0	1	0	100 %	15	P:transmembrane transport; F:phosphopantetheine binding; F:hydrolase activity, acting on ester bonds; C:integral to membrane; F:ATPase activity, coupled to transmembrane movement of substances; P:biosynthetic process; F:acyl carrier activity; P:ATP catabolic process; F:ligase activity; F:isochorismate synthase activity; F:oxidoreductase activity; F:ATP binding; F:transferase activity; F:oxo-acid-…	EC:5.4.4.2; EC:4.1.3.0
fig|562.408.peg.2803	thioesterase domain protein	0	1	0	100 %	15	P:transmembrane transport; F:phosphopantetheine binding; F:hydrolase activity, acting on ester bonds; C:integral to membrane; F:ATPase activity, coupled to transmembrane movement of substances; P:biosynthetic process; F:acyl carrier activity; P:ATP catabolic process; F:ligase activity; F:isochorismate synthase activity; F:oxidoreductase activity; F:ATP binding; F:transferase activity; F:oxo-acid-…	EC:5.4.4.2; EC:4.1.3.0
fig|562.408.peg.2804	yersiniabactin siderophore biosynthetic protein	0	1	0	100 %	16	F:oxo-acid-lyase activity; F:cofactor binding; P:negative regulation of transcription from RNA polymerase II promoter; F:(2,3-dihydroxybenzoyl)adenylate synthase activity; F:ligase activity; F:oxidoreductase activity; C:integral to membrane; F:isochorismate synthase activity; F:phosphopantetheine binding; F:acyl carrier activity; F:ATPase activity, coupled to transmembrane movement of substances;…	EC:4.1.3.0; EC:2.7.7.58; EC:5.4.4.2
fig|562.408.peg.2827	alkylhydroperoxidase family core domain protein	0	1	0	100 %	2	P:oxidation reduction; F:peroxidase activity	EC:1.11.1.7
fig|562.408.peg.3068	pfkb family carbohydrate kinase	0	1	0	100 %	2	F:kinase activity; P:phosphorylation
fig|562.408.peg.3072	ribose abc transporter	0	1	0	100 %	2	F:monosaccharide-transporting ATPase activity; P:carbohydrate transport	EC:3.6.3.17
fig|562.408.peg.3073	abc transporter family protein	0	1	0	100 %	5	P:ATP catabolic process; F:ATP binding; F:monosaccharide-transporting ATPase activity; P:carbohydrate transport; C:plasma membrane	EC:3.6.3.17
fig|562.408.peg.3090	abc 3 transport family protein	0	1	0	100 %	4	F:ATPase activity, coupled to transmembrane movement of substances; P:transport; F:ATP binding; C:integral to membrane
fig|562.408.peg.3197	disulfide oxidoreductase	0	1	0	100 %	6	C:integral to membrane; P:electron transport chain; F:protein disulfide oxidoreductase activity; F:isomerase activity; P:transport; C:plasma membrane
fig|562.408.peg.3198	disulfide isomerase	0	1	0	100 %	4	P:cell redox homeostasis; F:isomerase activity; F:protein disulfide oxidoreductase activity; C:outer membrane-bounded periplasmic space
fig|562.408.peg.3200	arylsulfate sulfotransferase	0	1	0	100 %	1	F:arylsulfate sulfotransferase activity	EC:2.8.2.22
fig|562.408.peg.3209	#NAME?	0	1	0	100 %	7	P:siderophore transport; F:receptor activity; F:siderophore-iron transmembrane transporter activity; C:plasma membrane; F:iron ion binding; C:cell outer membrane; C:integral to membrane
fig|562.408.peg.3211	iron abc atp binding protein	0	1	0	100 %	3	F:phosphonate transmembrane-transporting ATPase activity; P:ATP catabolic process; F:ATP binding	EC:3.6.3.28
fig|562.408.peg.3212	iron abc permease protein	0	1	0	100 %	4	P:transport; C:plasma membrane; C:integral to membrane; F:transporter activity
fig|562.408.peg.3213	iron abc permease protein	0	1	0	100 %	4	P:transport; C:plasma membrane; C:integral to membrane; F:transporter activity
fig|562.408.peg.3214	ferrichrome-binding protein	0	1	0	100 %	2	F:iron ion transmembrane transporter activity; P:high-affinity iron ion transport
fig|562.408.peg.3215	iron transport system regulatory protein	0	1	0	100 %	5	F:sugar binding; P:carbohydrate metabolic process; F:transcription factor activity; F:isomerase activity; P:regulation of transcription, DNA-dependent
fig|562.408.peg.3327	ribokinase	0	1	0	100 %	7	F:ribokinase activity; P:D-ribose metabolic process; F:transcription factor activity; F:DNA binding; C:intracellular; P:phosphorylation; P:regulation of transcription, DNA-dependent	EC:2.7.1.15
fig|562.408.peg.3552	tetratricopeptide repeat protein	0	1	0	100 %	2	F:transferase activity, transferring glycosyl groups; F:binding
fig|562.408.peg.357	spfh domain band 7 family protein	0	1	0	100 %	2	F:peptidase activity; C:membrane
fig|562.408.peg.3572	pesticin receptor	0	1	0	100 %	7	P:siderophore transport; F:receptor activity; F:siderophore-iron transmembrane transporter activity; C:plasma membrane; F:iron ion binding; C:cell outer membrane; C:integral to membrane
fig|562.408.peg.3690	mfs transporter	0	1	0	100 %	4	F:hydrolase activity; P:transport; C:plasma membrane; C:integral to membrane
fig|562.408.peg.3772	abc atp-binding protein	0	1	0	100 %	3	P:ATP catabolic process; F:ATP binding; F:ferric-transporting ATPase activity	EC:3.6.3.30
fig|562.408.peg.3774	periplasmic binding protein	0	1	0	100 %	2	F:iron ion transmembrane transporter activity; P:high-affinity iron ion transport
fig|562.408.peg.4034	arginine deiminase	0	1	0	100 %	7	F:two-component response regulator activity; P:two-component signal transduction system (phosphorelay); P:arginine catabolic process; P:regulation of transcription, DNA-dependent; F:DNA binding; F:arginine deiminase activity; C:cytoplasm	EC:3.5.3.6
fig|562.408.peg.4068	sugar (and other) transporter family protein	0	1	0	100 %	3	P:transmembrane transport; C:integral to membrane; F:transporter activity
fig|562.408.peg.4191	rna related enzyme	0	1	0	100 %	2	F:catalytic activity; P:metabolic process
fig|562.408.peg.4256	transcriptional regulator	0	1	0	100 %	2	F:DNA binding; P:regulation of transcription, DNA-dependent
fig|562.408.peg.4259	periplasmic binding protein	0	1	0	100 %	2	F:receptor activity; C:outer membrane-bounded periplasmic space
fig|562.408.peg.4265	isochorismatase family protein	0	1	0	100 %	2	P:metabolic process; F:hydrolase activity
fig|562.408.peg.4270	conserved domain protein	0	1	0	100 %	2	F:ligase activity; F:transferase activity
fig|562.408.peg.4276	6-phospho 3-hexuloisomerase	0	1	0	100 %	4	P:carbohydrate metabolic process; F:isomerase activity; F:lyase activity; F:sugar binding
fig|562.408.peg.4428	uropathogenic specific protein	0	1	0	100 %	6	F:deoxyribonuclease I activity; P:cytolysis; F:nucleic acid binding; P:response to bacterium; F:receptor binding; P:pathogenesis	EC:3.1.21.1
fig|562.408.peg.4429	colicin immunity protein	0	1	0	100 %	2	F:toxin binding; P:bacteriocin immunity
fig|562.408.peg.4431	colicin immunity protein	0	1	0	100 %	2	F:toxin binding; P:bacteriocin immunity
fig|562.408.peg.4432	colicin immunity protein	0	1	0	100 %	2	F:toxin binding; P:bacteriocin immunity
fig|562.408.peg.445	iron abc solute-binding protein	0	1	0	100 %	3	F:iron ion transmembrane transporter activity; F:ATP binding; P:high-affinity iron ion transport
fig|562.408.peg.446	abc 3 transport family protein	0	1	0	100 %	4	P:transport; C:plasma membrane; C:integral to membrane; F:transporter activity
fig|562.408.peg.447	iron compound abc atp-binding protein	0	1	0	100 %	3	F:phosphonate transmembrane-transporting ATPase activity; P:ATP catabolic process; F:ATP binding	EC:3.6.3.28
fig|562.408.peg.448	methyltransferase domain protein	0	1	0	100 %	2	F:methyltransferase activity; P:methylation	EC:2.1.1.0
fig|562.408.peg.449	molybdenum transport protein	0	1	0	100 %	2	F:nicotinate-nucleotide diphosphorylase (carboxylating) activity; P:NAD biosynthetic process	EC:2.4.2.19
fig|562.408.peg.4498	membrane protein	0	1	0	100 %	1	C:integral to membrane
fig|562.408.peg.450	#NAME?	0	1	0	100 %	6	C:integral to membrane; C:cell outer membrane; F:receptor activity; P:transport; C:plasma membrane; F:transporter activity
fig|562.408.peg.4512	nucleoside-specific channel-forming protein tsx	0	1	0	100 %	1	C:cell outer membrane
fig|562.408.peg.4659	feccd transport family protein	0	1	0	100 %	4	P:transport; C:plasma membrane; C:integral to membrane; F:transporter activity
fig|562.408.peg.4660	shuy-like protein	0	1	0	100 %	3	F:catalytic activity; P:metabolic process; F:binding
fig|562.408.peg.4662	coproporphyrinogen iii oxidase	0	1	0	100 %	6	F:coproporphyrinogen dehydrogenase activity; C:cytoplasm; F:coproporphyrinogen oxidase activity; F:iron-sulfur cluster binding; P:porphyrin biosynthetic process; P:oxidation reduction	EC:1.3.99.22; EC:1.3.3.3
fig|562.408.peg.4663	periplasmic binding protein	0	1	0	100 %	3	F:iron ion transmembrane transporter activity; F:metal ion binding; P:high-affinity iron ion transport
fig|562.408.peg.4666	outer membrane heme hemoglobin receptor	0	1	0	100 %	5	C:cell outer membrane; F:receptor activity; P:transport; C:plasma membrane; F:transporter activity
fig|562.408.peg.4667	hemin transport protein	0	1	0	100 %	1	P:iron ion transport
fig|562.408.peg.4722	citrate transporter	0	1	0	100 %	4	C:membrane; P:sodium ion transport; P:transmembrane transport; F:transporter activity
fig|562.408.peg.4724	bnr asp-box repeat protein	0	1	0	100 %	2	F:hydrolase activity, acting on glycosyl bonds; P:metabolic process
fig|562.408.peg.4730	transcriptional regulator	0	1	0	100 %	4	F:transcription factor activity; F:DNA binding; C:intracellular; P:regulation of transcription, DNA-dependent
fig|562.408.peg.4824	dienelactone hydrolase domain protein	0	1	0	100 %	2	F:aminopeptidase activity; P:proteolysis	EC:3.4.11.0
fig|562.408.peg.4839	transcriptional family	0	1	0	100 %	4	F:transcription factor activity; F:DNA binding; C:intracellular; P:regulation of transcription, DNA-dependent
fig|562.408.peg.4840	cp4-like integrase	0	1	0	100 %	3	F:DNA binding; P:DNA integration; P:DNA recombination
fig|562.408.peg.856	metallo-beta-lactamase domain protein	0	1	0	100 %	1	F:hydrolase activity
fig|562.408.peg.857	flavodoxin nitric oxide synthase	0	1	0	100 %	3	F:FMN binding; F:oxidoreductase activity; F:electron carrier activity
fig|562.409.peg.2281	outer membrane efflux lipoprotein	0	1	0	100 %	4	P:transport; F:lipid binding; C:membrane; F:transporter activity
fig|562.412.peg.3463	pfkb family carbohydrate kinase	0	1	0	100 %	2	F:kinase activity; P:phosphorylation
fig|562.413.peg.2389	autotransporter family domain protein	0	1	0	100 %	1	C:outer membrane
fig|562.418.peg.3407	membrane protein	0	1	0	100 %	1	C:integral to membrane
fig|562.421.peg.1218	integrase	0	1	0	100 %	3	F:DNA binding; P:DNA integration; P:DNA recombination
