# Supplementary material for: Comparisons of infant Escherichia coli isolates link genomic profiles with adaptation to the ecological niche
Source: BMC Genomics. 2013 Feb 5;14:81. doi: 10.1186/1471-2164-14-81 (PMC3637554; doi:10.1186/1471-2164-14-81)
Supplement: Additional file 18 — Containing blast2GO re-annotations of the individual enrichment analyses. [file 1471-2164-14-81-S18.txt]

Seq. Name	Seq. Description	Seq. Length	#Hits	min. eValue	mean Similarity	#GOs	GOs	Enzyme Codes	InterProScan
fig|562.410.peg.1219	rac prophage repressor	0	1	0	100%	1	F:DNA binding		
fig|562.410.peg.141	cs1 type fimbrial major subunit	0	1	0	100%	1	C:pilus		
fig|562.410.peg.149	conserved domain protein	0	1	0	100%	1	F:helicase activity		
fig|562.410.peg.1701	pin domain protein	0	1	0	100%	3	F:N-acetyltransferase activity; F:DNA binding; P:DNA integration		
fig|562.410.peg.2717	outer membrane autotransporter barrel domain protein	0	1	0	100%	1	C:outer membrane		
fig|562.410.peg.3099	bacteriophage lysis protein	0	1	0	100%	4	P:cytolysis; P:metabolic process; P:defense response to bacterium; F:peptidase activity		
fig|562.410.peg.3639	4-hydroxybenzoate subunit d	0	1	0	100%	1	F:4-hydroxybenzoate decarboxylase activity	EC:4.1.1.61	
fig|562.410.peg.3640	phenolic acid decarboxylase subunit c	0	1	0	100%	3	P:ubiquinone biosynthetic process; F:4-hydroxybenzoate decarboxylase activity; C:plasma membrane	EC:4.1.1.61	
fig|562.410.peg.3641	phenolic acid decarboxylase subunit b	0	1	0	100%	2	P:metabolic process; F:4-hydroxybenzoate decarboxylase activity	EC:4.1.1.61	
fig|562.410.peg.3642	marr family protein	0	1	0	100%	5	"F:transcription factor activity; F:DNA binding; C:intracellular; P:pathogenesis; P:regulation of transcription, DNA-dependent"		
fig|562.410.peg.3880	fructoselysine transporter	0	1	0	100%	4	C:integral to membrane; F:amino acid transmembrane transporter activity; C:plasma membrane; P:amino acid transmembrane transport		
fig|562.410.peg.3881	sis domain protein	0	1	0	100%	4	F:hydrolase activity; P:carbohydrate metabolic process; F:isomerase activity; F:sugar binding		
fig|562.410.peg.3882	xylose isomerase-like tim barrel family protein	0	1	0	100%	2	F:endonuclease activity; F:isomerase activity		
fig|562.410.peg.3883	pfkb carbohydrate kinase family protein	0	1	0	100%	4	"F:kinase activity; F:ATP binding; F:phosphotransferase activity, alcohol group as acceptor; P:phosphorylation"	EC:2.7.1.0	
fig|562.410.peg.3884	dna-binding transcriptional regulator	0	1	0	100%	5	"F:transcription factor activity; F:transcription regulator activity; F:DNA binding; C:intracellular; P:regulation of transcription, DNA-dependent"		
fig|562.410.peg.4558	transposase family protein	0	1	0	100%	6	"F:endonuclease activity; P:transposition, DNA-mediated; F:transposase activity; F:metal ion binding; F:DNA binding; P:DNA integration"	
fig|562.410.peg.4786	transposase	0	1	0	100%	3	"P:transposition, DNA-mediated; F:transposase activity; F:DNA binding"	
fig|562.410.peg.751	gram-negative pili assembly n-terminal domain protein	0	1	0	100%	2	P:cellular cell wall organization; C:outer membrane-bounded periplasmic space	
fig|562.410.peg.81	sugar (glycoside-pentoside-hexuronide) transporter domain protein	0	1	0	100%	5	C:integral to membrane; P:sodium ion transport; C:plasma membrane; F:symporter activity; P:carbohydrate transport	
fig|562.410.peg.82	oligogalacturonate-specific porin protein	0	1	0	100%	6	F:porin activity; C:cell outer membrane; C:pore complex; P:ion transport; C:plasma membrane; P:carbohydrate transport	
fig|562.411.peg.240	lipopolysaccharide -galactosyltransferase	0	1	0	100%	4	F:ligase activity; F:lipopolysaccharide glucosyltransferase II activity; P:lipopolysaccharide biosynthetic process; F:lipopolysaccharide 3-alpha-galactosyltransferase activity	EC:2.4.1.73; EC:2.4.1.44
fig|562.411.peg.244	o-antigen polymerase family protein	0	1	0	100%	1	F:ligase activity	
fig|562.413.peg.1109	ogr delta-like zinc finger family protein	0	1	0	100%	2	F:DNA binding; F:transcription regulator activity	
fig|562.413.peg.2781	phage small terminase subunit	0	1	0	100%	3	F:endonuclease activity; P:viral capsid assembly; F:DNA binding	
fig|562.413.peg.2782	phage head completion family protein	0	1	0	100%	1	P:viral capsid assembly	
fig|562.413.peg.2784	phosphotransferase system iic component	0	1	0	100%	1	F:transferase activity	
fig|562.413.peg.4792	fimbrial protein	0	1	0	100%	2	P:cell adhesion; C:pilus	
fig|562.415.peg.2049	dna protecting protein	0	1	0	100%	1	P:DNA mediated transformation	
fig|562.415.peg.2801	recombination and repair protein	0	1	0	100%	2	F:DNA binding; P:DNA recombination	
fig|562.415.peg.2804	bacteriophage protein	0	1	0	100%	1	F:zinc ion binding	
fig|562.415.peg.3383	prophage p4 integrase	0	1	0	100%	3	F:DNA binding; P:DNA integration; P:DNA recombination	
fig|562.415.peg.4852	gifsy-2 prophage atp-binding sugar transporter-like protein	0	1	0	100%	2	F:ATP binding; P:carbohydrate transport	
fig|562.416.peg.1456	bacteriophage lambda protein	0	1	0	100%	1	F:endonuclease activity	
fig|562.416.peg.162	phage transcriptional ogr delta	0	1	0	100%	2	F:DNA binding; F:transcription regulator activity	
fig|562.416.peg.2125	dna-binding transcriptional regulator	0	1	0	100%	3	F:DNA binding; P:cell cycle; P:cell division	
fig|562.416.peg.2130	conserved hypothetical protein [Escherichia coli O157:H7 str. EC4076]	0	1	0	100%	1	F:DNA binding	
fig|562.416.peg.3910	cysteine -type domain protein	0	1	0	100%	2	P:pathogenesis; F:cysteine-type endopeptidase activity	EC:3.4.22.0
fig|562.416.peg.4019	replication gene b protein	0	1	0	100%	1	P:DNA replication	
fig|562.416.peg.4448	integrase	0	1	0	100%	4	F:integrase activity; F:DNA binding; P:DNA integration; P:DNA recombination	
fig|562.416.peg.4702	espg family protein	0	1	0	100%	8	F:binding; F:protochlorophyllide reductase activity; P:chlorophyll biosynthetic process; P:pathogenesis; F:cysteine-type endopeptidase activity; C:chloroplast; P:photosynthesis; P:oxidation reduction	EC:1.3.1.33; EC:3.4.22.0
fig|562.416.peg.4703	h-ns histone family protein	0	1	0	100%	3	"F:DNA binding; C:intracellular; P:regulation of transcription, DNA-dependent"	
fig|562.416.peg.4705	t3ss component	0	1	0	100%	1	F:protein binding	
fig|562.416.peg.4710	type iii family protein	0	1	0	100%	2	C:integral to membrane; P:protein secretion	
fig|562.416.peg.4715	positive regulator	0	1	0	100%	1	F:transcription activator activity	
fig|562.416.peg.4717	type iii secretion outer membrane family	0	1	0	100%	3	C:cell outer membrane; F:protein transporter activity; P:protein secretion	
fig|562.416.peg.4720	type iii secretion apparatus protein	0	1	0	100%	2	P:protein secretion; P:pathogenesis	
fig|562.416.peg.4722	type iii family protein	0	1	0	100%	2	C:integral to membrane; P:protein secretion	
fig|562.416.peg.4723	type iii secretion apparatus h+transporting two-sector atpase	0	1	0	100%	8	"P:protein secretion by the type III secretion system; C:type III protein secretion system complex; F:metal ion binding; P:ATP catabolic process; P:ATP biosynthetic process; F:ATP binding; F:proton-transporting ATPase activity, rotational mechanism; C:cytoplasm"	
fig|562.416.peg.4730	ipab family protein	0	1	0	100%	6	F:metal ion binding; P:cellular process; P:proteolysis; F:metalloexopeptidase activity; F:aminopeptidase activity; P:pathogenesis	EC:3.4.11.0
fig|562.416.peg.4732	translocated intimin receptor	0	1	0	100%	2	F:protein binding; F:receptor activity	
fig|562.416.peg.4733	tir chaperone	0	1	0	100%	3	P:regulation of protein secretion; C:cytoplasm; P:pathogenesis	
fig|562.416.peg.4734	intimin	0	1	0	100%	6	C:cell surface; P:cell adhesion; F:binding; P:cell wall macromolecule catabolic process; P:pathogenesis; C:extrachromosomal circular DNA	
fig|562.416.peg.4736	type iii secretion effector delivery family	0	1	0	100%	3	C:outer membrane; P:secretion; P:pathogenesis	
fig|562.416.peg.4737	espa	0	1	0	100%	1	F:protein binding	
fig|562.416.peg.4738	secreted protein	0	1	0	100%	2	F:protein binding; P:pathogenesis	
fig|562.416.peg.4739	espb	0	1	0	100%	3	F:protein binding; P:cell adhesion; F:transaminase activity	EC:2.6.1.0
fig|562.416.peg.4741	type iii secretion apparatus needle protein	0	1	0	100%	3	P:protein transport; F:protein transporter activity; P:pathogenesis	
fig|562.416.peg.4971	bacteriophage lysis protein	0	1	0	100%	2	F:hydrolase activity; P:cytolysis	
fig|562.417.peg.3367	cold shock protein	0	1	0	100%	4	"C:cytoplasm; F:DNA binding; P:response to stress; P:regulation of transcription, DNA-dependent"	
fig|562.417.peg.3373	cold shock protein	0	1	0	100%	11	"F:RNA binding; F:zinc ion binding; P:negative regulation of DNA replication; P:regulation of transcription, DNA-dependent; P:tRNA processing; P:methylation; F:single-stranded DNA binding; F:protein homodimerization activity; C:cytoplasm; F:methyltransferase activity; P:response to stress"	EC:2.1.1.0
fig|562.419.peg.3460	antitermination protein n	0	1	0	100%	2	P:transcription termination; F:DNA binding	
fig|562.419.peg.4656	addiction module family protein	0	1	0	100%	2	P:transport; C:membrane	
fig|562.419.peg.4657	prevent-host-death family protein	0	1	0	100%	3	"P:transposition, DNA-mediated; F:transposase activity; F:DNA binding"	
fig|562.420.peg.4727	transcriptional repressor	0	1	0	100%	2	F:sequence-specific DNA binding; F:transcription repressor activity
fig|562.422.peg.3355	envelope protein encoded within prophage cp-933n	0	1	0	100%	4	"F:transcription factor activity; F:sequence-specific DNA binding; C:intracellular; P:regulation of transcription, DNA-dependent"
fig|562.420.peg.3084	probably secreted by the mxi-spa secretion machinery	0	1	0	100%	1	P:pathogenesis
fig|562.420.peg.4181	dna helicase ii	0	1	0	100%	4	F:DNA binding; F:ATP-dependent DNA helicase activity; F:ATP binding; P:DNA repair
fig|562.420.peg.4300	probably secreted by the mxi-spa secretion machinery	0	1	0	100%	1	P:pathogenesis
fig|562.423.peg.2518	hnh endonuclease	0	1	0	100%	2	F:endonuclease activity; F:nucleic acid binding
fig|562.423.peg.4569	insertion element iso-is1n protein insb	0	1	0	100%	3	"P:transposition, DNA-mediated; F:transposase activity; F:DNA binding"
