# Supplementary material for: Comparisons of infant Escherichia coli isolates link genomic profiles with adaptation to the ecological niche
Source: BMC Genomics. 2013 Feb 5;14:81. doi: 10.1186/1471-2164-14-81 (PMC3637554; doi:10.1186/1471-2164-14-81)
Supplement: Additional file 19 — Containing blast2GO re-annotations of the individual enrichment analyses. [file 1471-2164-14-81-S19.txt]

Seq. Name	Seq. Description	Seq. Length	#Hits	min. eValue	mean Similarity	#GOs	GOs	Enzyme Codes	InterProScan
fig|562.408.peg.1909	transposase	0	1	0	100%	3	P:transposition, DNA-mediated; F:transposase activity; F:DNA binding
fig|562.408.peg.2278	short-chain fatty acids transporter	0	1	0	100%	4	F:short-chain fatty acid transporter activity; C:integral to membrane; P:short-chain fatty acid transport; C:plasma membrane
fig|562.408.peg.2279	3-oxoacid - b subunit	0	1	0	100%	3	P:fatty acid metabolic process; F:acetate CoA-transferase activity; F:protein binding	EC:2.8.3.8
fig|562.408.peg.2447	pts lactose cellobiose iic component family protein	0	1	0	100%	5	C:plasma membrane; P:phosphoenolpyruvate-dependent sugar phosphotransferase system; F:sugar:hydrogen symporter activity; C:integral to membrane; F:protein-N(PI)-phosphohistidine-sugar phosphotransferase activity	EC:2.7.1.69
fig|562.408.peg.2449	pts lactose cellobiose specific iib subunit	0	1	0	100%	2	P:phosphoenolpyruvate-dependent sugar phosphotransferase system; F:protein-N(PI)-phosphohistidine-sugar phosphotransferase activity	EC:2.7.1.69
fig|562.408.peg.256	virulence protein	0	1	0	100%	1	F:DNA binding
fig|562.408.peg.2989	acetoacetate metabolism regulatory protein	0	1	0	100%	11	F:nucleoside-triphosphatase activity; F:two-component response regulator activity; P:two-component signal transduction system (phosphorelay); F:DNA binding; F:ATP binding; F:transferase activity; F:transcription activator activity; P:positive regulation of gene-specific transcription; F:transcription factor activity; F:transcription factor binding; C:cytoplasm	EC:3.6.1.15
fig|562.408.peg.2990	sensory histidine kinase	0	1	0	100%	9	P:protein amino acid autophosphorylation; P:two-component signal transduction system (phosphorelay); C:integral to membrane; P:peptidyl-histidine phosphorylation; P:regulation of transcription, DNA-dependent; C:plasma membrane enriched fraction; F:ATP binding; F:two-component sensor activity; C:plasma membrane
fig|562.408.peg.3324	phosphotriesterase family protein	0	1	0	100%	3	F:zinc ion binding; F:aryldialkylphosphatase activity; P:catabolic process	EC:3.1.8.1
fig|562.408.peg.3757	is1 repressor protein	0	1	0	100%	3	P:transposition, DNA-mediated; F:transposase activity; F:DNA binding
fig|562.408.peg.3773	iron chelate uptake abc permease protein	0	1	0	100%	4	P:transport; C:plasma membrane; C:integral to membrane; F:transporter activity
fig|562.408.peg.4940	dna-binding transcriptional repressor	0	1	0	100%	5	F:sugar binding; P:carbohydrate metabolic process; F:transcription factor activity; F:DNA binding; P:regulation of transcription, DNA-dependent
fig|562.408.peg.4941	d-allose-binding periplasmic protein	0	1	0	100%	10	C:intracellular; P:regulation of transcription, DNA-dependent; F:sequence-specific DNA binding; P:response to leucine; C:periplasmic space; F:monosaccharide-transporting ATPase activity; F:protein binding; F:transcription factor activity; P:carbohydrate transport; C:membrane	EC:3.6.3.17
fig|562.408.peg.4942	d-allose transporter atp-binding protein	0	1	0	100%	3	P:ATP catabolic process; F:ATP binding; F:monosaccharide-transporting ATPase activity	EC:3.6.3.17
fig|562.408.peg.4943	d-allose transporter subunit	0	1	0	100%	4	F:monosaccharide-transporting ATPase activity; C:plasma membrane; P:carbohydrate transport; C:integral to membrane	EC:3.6.3.17
fig|562.408.peg.4944	ribulose-phosphate 3-epimerase	0	1	0	100%	4	F:ribulose-phosphate 3-epimerase activity; F:allulose 6-phosphate 3-epimerase activity; P:D-allose catabolic process; F:protein binding	EC:5.1.3.1
fig|562.408.peg.4945	d-allose kinase	0	1	0	100%	2	F:allose kinase activity; P:phosphorylation	EC:2.7.1.55
fig|562.408.peg.53	o-antigen polymerase	0	1	0	100%	1	F:ligase activity
fig|562.408.peg.58	lipopolysaccharide -galactosyltransferase	0	1	0	100%	2	P:lipopolysaccharide biosynthetic process; F:lipopolysaccharide 3-alpha-galactosyltransferase activity	EC:2.4.1.44
fig|562.410.peg.446	integrase core domain protein	0	1	0	100%	4	P:transposition; F:DNA binding; P:DNA integration; P:DNA recombination
fig|562.416.peg.908	inner membrane protein	0	1	0	100%	2	C:plasma membrane; C:integral to membrane
