# Supplementary material for: Comparisons of infant Escherichia coli isolates link genomic profiles with adaptation to the ecological niche
Source: BMC Genomics. 2013 Feb 5;14:81. doi: 10.1186/1471-2164-14-81 (PMC3637554; doi:10.1186/1471-2164-14-81)
Supplement: Additional file 20 — Containing blast2GO re-annotations of the individual enrichment analyses. [file 1471-2164-14-81-S20.txt]

Seq. Name	Seq. Description	Seq. Length	#Hits	min. eValue	mean Similarity	#GOs	GOs	Enzyme Codes	InterProScan
fig|562.410.peg.1028	fad dependent oxidoreductase family protein	0	1	0	100%	2	P:oxidation reduction; F:oxidoreductase activity
fig|562.410.peg.1029	gamma-glutamyl-gamma-aminobutyraldehyde dehydrogenase	0	1	0	100%	4	F:aldehyde dehydrogenase (NAD) activity; P:putrescine catabolic process; P:oxidation reduction; F:aminobutyraldehyde dehydrogenase activity	EC:1.2.1.3; EC:1.2.1.19
fig|562.410.peg.1030	dna-binding transcriptional repressor	0	1	0	100%	2	F:protein binding; F:sequence-specific DNA binding
fig|562.410.peg.1031	gamma-glutamyl-gamma-aminobutyrate hydrolase	0	1	0	100%	3	P:glutamine metabolic process; F:gamma-glutamyl-gamma-aminobutyrate hydrolase activity; F:transferase activity	EC:3.5.1.94
fig|562.410.peg.1032	gamma-glutamylputrescine synthetase	0	1	0	100%	3	F:glutamate-ammonia ligase activity; F:glutamate-putrescine ligase activity; P:glutamine biosynthetic process	EC:6.3.1.2; EC:6.3.1.11
fig|562.410.peg.1129	outer membrane autotransporter barrel domain protein	0	1	0	100%	2	P:cell adhesion; C:outer membrane
fig|562.410.peg.1226	excisionase	0	1	0	100%	3	F:DNA binding; F:nucleotide binding; P:DNA recombination
fig|562.410.peg.1244	transcriptional family	0	1	0	100%	4	F:transcription factor activity; F:sequence-specific DNA binding; C:intracellular; P:regulation of transcription, DNA-dependent
fig|562.410.peg.129	inner membrane protein	0	1	0	100%	2	C:plasma membrane; C:integral to membrane
fig|562.410.peg.140	fimbrial protein	0	1	0	100%	2	P:cellular cell wall organization; C:outer membrane-bounded periplasmic space
fig|562.410.peg.141	cs1 type fimbrial major subunit	0	1	0	100%	1	C:pilus
fig|562.410.peg.1448	sugar binding transcriptional family	0	1	0	100%	4	F:transcription factor activity; F:DNA binding; C:intracellular; P:regulation of transcription, DNA-dependent
fig|562.410.peg.1449	sucrose-6-phosphate hydrolase	0	1	0	100%	3	P:carbohydrate metabolic process; C:cytoplasm; F:sucrose alpha-glucosidase activity	EC:3.2.1.26; EC:3.2.1.48
fig|562.410.peg.1451	oligosaccharide:h+ symporter	0	1	0	100%	5	C:integral to membrane; C:plasma membrane; P:carbohydrate transport; F:symporter activity; F:protein-N(PI)-phosphohistidine-sugar phosphotransferase activity	EC:2.7.1.69
fig|562.410.peg.149	conserved domain protein	0	1	0	100%	1	F:helicase activity
fig|562.410.peg.1559	conserved domain protein	0	1	0	100%	3	F:transcription factor activity; F:DNA binding; P:regulation of transcription, DNA-dependent
fig|562.410.peg.1634	nucleoside family protein	0	1	0	100%	5	C:integral to membrane; F:nucleoside:sodium symporter activity; F:nucleoside binding; P:transport; C:plasma membrane
fig|562.410.peg.1701	pin domain protein	0	1	0	100%	3	F:N-acetyltransferase activity; F:DNA binding; P:DNA integration
fig|562.410.peg.1708	hydrogenase-4 component a	0	1	0	100%	5	F:4 iron, 4 sulfur cluster binding; F:metal ion binding; F:oxidoreductase activity; P:oxidation reduction; F:electron carrier activity
fig|562.410.peg.1709	hydrogenase-4 component b	0	1	0	100%	3	P:ATP synthesis coupled electron transport; C:integral to membrane; F:NADH dehydrogenase (ubiquinone) activity	EC:1.6.5.3
fig|562.410.peg.1710	hydrogenase-4 component c	0	1	0	100%	3	F:oxidoreductase activity; P:oxidation reduction; C:integral to membrane
fig|562.410.peg.1711	hydrogenase-4 component d	0	1	0	100%	4	P:ATP synthesis coupled electron transport; C:integral to membrane; C:plasma membrane; F:NADH dehydrogenase (ubiquinone) activity	EC:1.6.5.3
fig|562.410.peg.1713	nadh-ubiquinone plastoquinone oxidoreductase chain 4l family protein	0	1	0	100%	4	P:ATP synthesis coupled electron transport; C:integral to membrane; F:oxidoreductase activity, acting on NADH or NADPH; C:plasma membrane
fig|562.410.peg.1714	hydrogenase-4 component f	0	1	0	100%	3	P:ATP synthesis coupled electron transport; C:integral to membrane; F:NADH dehydrogenase (ubiquinone) activity	EC:1.6.5.3
fig|562.410.peg.1715	hydrogenase-4 component g	0	1	0	100%	8	F:NAD or NADH binding; F:4 iron, 4 sulfur cluster binding; P:oxidation reduction; F:ferredoxin hydrogenase activity; F:protein binding; F:quinone binding; F:NADH dehydrogenase (ubiquinone) activity; F:nickel ion binding	EC:1.12.7.2; EC:1.6.5.3
fig|562.410.peg.1716	hydrogenase 4 subunit h	0	1	0	100%	6	F:metal ion binding; P:electron transport chain; F:oxidoreductase activity; F:4 iron, 4 sulfur cluster binding; F:electron carrier activity; P:transport
fig|562.410.peg.1717	hydrogenase-4 component i	0	1	0	100%	5	F:metal ion binding; F:4 iron, 4 sulfur cluster binding; P:oxidation reduction; F:quinone binding; F:NADH dehydrogenase (ubiquinone) activity	EC:1.6.5.3
fig|562.410.peg.1718	formate hydrogenlyase maturation protein	0	1	0	100%	3	P:oxidation reduction; F:lyase activity; F:oxidoreductase activity
fig|562.410.peg.1772	mannosyl-d-glycerate transport metabolism system repressor mngr	0	1	0	100%	10	P:phosphoenolpyruvate-dependent sugar phosphotransferase system; C:integral to membrane; F:protein-N(PI)-phosphohistidine-sugar phosphotransferase activity; C:intracellular; P:negative regulation of gene-specific transcription; F:DNA binding; F:transcription factor activity; F:specific transcriptional repressor activity; F:sugar:hydrogen symporter activity; C:plasma membrane	EC:2.7.1.69
fig|562.410.peg.1773	pts fructose iia component domain protein	0	1	0	100%	11	F:transcription regulator activity; P:phosphoenolpyruvate-dependent sugar phosphotransferase system; C:integral to membrane; F:protein-N(PI)-phosphohistidine-sugar phosphotransferase activity; C:intracellular; P:regulation of transcription, DNA-dependent; F:DNA binding; F:transcription factor activity; F:kinase activity; F:sugar:hydrogen symporter activity; C:plasma membrane	EC:2.7.1.69
fig|562.410.peg.1774	glycosyl hydrolases family 38 c-terminal domain protein	0	1	0	100%	4	F:carbohydrate binding; P:mannose metabolic process; F:alpha-mannosidase activity; F:zinc ion binding	EC:3.2.1.24
fig|562.410.peg.1803	fimbrial-like adhesin protein	0	1	0	100%	2	P:cell adhesion; C:pilus
fig|562.410.peg.1869	transcriptional family	0	1	0	100%	5	C:cytoplasm; F:transcription factor activity; F:sequence-specific DNA binding; F:monooxygenase activity; P:regulation of transcription, DNA-dependent
fig|562.410.peg.1871	cytoplasmic protein	0	1	0	100%	2	F:catalytic activity; P:metabolic process
fig|562.410.peg.1872	-interacting protein	0	1	0	100%	2	C:plasma membrane; C:cell outer membrane
fig|562.410.peg.1904	anaerobic c4-dicarboxylate transporter	0	1	0	100%	4	C:integral to membrane; P:C4-dicarboxylate transport; F:C4-dicarboxylate transmembrane transporter activity; C:plasma membrane
fig|562.410.peg.2119	arsenical resistance operon repressor	0	1	0	100%	6	F:transcription factor activity; F:DNA binding; C:intracellular; P:response to arsenic; P:regulation of transcription, DNA-dependent; F:transcription repressor activity
fig|562.410.peg.2120	arsenical pump membrane protein	0	1	0	100%	5	P:arsenite transport; C:integral to membrane; F:arsenite transmembrane transporter activity; C:plasma membrane; P:response to arsenic
fig|562.410.peg.2313	conserved protein	0	1	0	100%	1	F:DNA binding
fig|562.410.peg.2448	pyridine nucleotide-disulfide oxidoreductase family protein	0	1	0	100%	8	C:cytoplasm; F:FAD binding; F:ferredoxin-NAD+ reductase activity; F:3-phenylpropionate dioxygenase activity; P:cell redox homeostasis; F:oxidoreductase activity, acting on single donors with incorporation of molecular oxygen, incorporation of two atoms of oxygen; P:aromatic compound catabolic process; P:oxidation reduction	EC:1.18.1.3; EC:1.14.12.19; EC:1.13.11.0
fig|562.410.peg.2449	-dihydroxy- -dihydrophenylpropionate dehydrogenase	0	1	0	100%	6	F:oxidoreductase activity, acting on the CH-CH group of donors, NAD or NADP as acceptor; P:aromatic compound catabolic process; F:oxidoreductase activity, acting on single donors with incorporation of molecular oxygen, incorporation of two atoms of oxygen; F:binding; P:oxidation reduction; F:3-phenylpropionate dioxygenase activity	EC:1.3.1.0; EC:1.13.11.0; EC:1.14.12.19
fig|562.410.peg.2450	3-phenylpropionate dioxygenase ferredoxin subunit	0	1	0	100%	7	F:metal ion binding; P:electron transport chain; P:aromatic compound catabolic process; F:oxidoreductase activity, acting on single donors with incorporation of molecular oxygen, incorporation of two atoms of oxygen; F:2 iron, 2 sulfur cluster binding; F:3-phenylpropionate dioxygenase activity; P:transport	EC:1.13.11.0; EC:1.14.12.19
fig|562.410.peg.2451	ring hydroxylating beta subunit	0	1	0	100%	5	F:phosphate acetyltransferase activity; P:aromatic compound catabolic process; F:oxidoreductase activity, acting on single donors with incorporation of molecular oxygen, incorporation of two atoms of oxygen; P:oxidation reduction; F:3-phenylpropionate dioxygenase activity	EC:2.3.1.8; EC:1.13.11.0; EC:1.14.12.19
fig|562.410.peg.2452	biphenyl -dioxygenase alpha subunit	0	1	0	100%	8	P:aromatic compound catabolic process; F:iron ion binding; F:benzene 1,2-dioxygenase activity; F:oxidoreductase activity, acting on single donors with incorporation of molecular oxygen, incorporation of two atoms of oxygen; F:2 iron, 2 sulfur cluster binding; P:oxidation reduction; F:3-phenylpropionate dioxygenase activity; F:protein binding	EC:1.14.12.3; EC:1.13.11.0; EC:1.14.12.19
fig|562.410.peg.2453	hca operon transcriptional activator	0	1	0	100%	6	P:negative regulation of gene-specific transcription; F:DNA binding; F:transcription activator activity; P:positive regulation of gene-specific transcription; F:transcription factor activity; F:specific transcriptional repressor activity
fig|562.410.peg.2662	toxin of the - toxin-antitoxin system	0	1	0	100%	3	F:protein binding; P:response to antibiotic; F:endoribonuclease activity
fig|562.410.peg.2663	antitoxin of - toxin-antitoxin system	0	1	0	100%	2	F:protein binding; F:toxin binding
fig|562.410.peg.2682	molybdenum cofactor-binding subunit	0	1	0	100%	2	P:oxidation reduction; F:xanthine dehydrogenase activity	EC:1.17.1.4
fig|562.410.peg.2683	fad binding domain in molybdopterin dehydrogenase	0	1	0	100%	6	P:purine ribonucleoside salvage; F:FAD binding; P:purine base metabolic process; F:xanthine dehydrogenase activity; P:oxidation reduction; F:aldehyde ferredoxin oxidoreductase activity	EC:1.17.1.4; EC:1.2.7.5
fig|562.410.peg.2684	aldehyde ferredoxin fe-s subunit	0	1	0	100%	7	P:purine ribonucleoside salvage; F:metal ion binding; P:purine base metabolic process; F:electron carrier activity; F:2 iron, 2 sulfur cluster binding; P:oxidation reduction; F:aldehyde ferredoxin oxidoreductase activity	EC:1.2.7.5
fig|562.410.peg.2717	outer membrane autotransporter barrel domain protein	0	1	0	100%	1	C:outer membrane
fig|562.410.peg.274	heat shock protein c	0	1	0	100%	1	P:response to stress
fig|562.410.peg.2746	cynr transcriptional dual regulator	0	1	0	100%	4	C:cytoplasm; F:transcription factor activity; F:DNA binding; P:regulation of transcription, DNA-dependent
fig|562.410.peg.2748	cyanate hydratase	0	1	0	100%	6	P:cyanate catabolic process; C:cytoplasm; F:cyanate hydratase activity; F:hydrolase activity; F:DNA binding; F:hydro-lyase activity	EC:4.2.1.104; EC:4.2.1.0
fig|562.410.peg.2749	cyanate transporter	0	1	0	100%	5	P:cyanate catabolic process; C:integral to membrane; C:plasma membrane; P:transmembrane transport; F:transmembrane transporter activity
fig|562.410.peg.2755	mhp operon transcriptional activator	0	1	0	100%	2	F:DNA binding; P:regulation of transcription, DNA-dependent
fig|562.410.peg.2756	3-(3-hydroxy-phenyl)propionate 3-hydroxycinnamic acid hydroxylase	0	1	0	100%	3	P:aromatic compound catabolic process; P:oxidation reduction; F:oxidoreductase activity, acting on paired donors, with incorporation or reduction of molecular oxygen, NADH or NADPH as one donor, and incorporation of one atom of oxygen	EC:1.14.13.0
fig|562.410.peg.2757	-dihydroxyphenylpropionate -dihydroxicinnamic acid -dioxygenase	0	1	0	100%	5	F:catechol 2,3-dioxygenase activity; F:3-carboxyethylcatechol 2,3-dioxygenase activity; P:aromatic compound catabolic process; F:ferrous iron binding; P:oxidation reduction	EC:1.13.11.2; EC:1.13.11.16
fig|562.410.peg.2758	2-hydroxy-6-ketonona- -dienedioic acid hydrolase	0	1	0	100%	2	P:aromatic compound catabolic process; F:hydrolase activity, acting on acid carbon-carbon bonds, in ketonic substances	EC:3.7.1.0
fig|562.410.peg.2759	2-keto-4-pentenoate hydratase	0	1	0	100%	3	P:aromatic compound catabolic process; F:4-oxalocrotonate decarboxylase activity; F:2-oxopent-4-enoate hydratase activity	EC:4.1.1.77; EC:4.2.1.80
fig|562.410.peg.2760	acetaldehyde dehydrogenase	0	1	0	100%	7	C:cytoplasm; F:NAD or NADH binding; F:protein binding; P:cellular amino acid metabolic process; P:aromatic compound catabolic process; F:acetaldehyde dehydrogenase (acetylating) activity; P:oxidation reduction	EC:1.2.1.10
fig|562.410.peg.2761	4-hydroxy-2-oxovalerate aldolase	0	1	0	100%	5	F:acetaldehyde dehydrogenase (acetylating) activity; F:4-hydroxy-2-oxovalerate aldolase activity; P:aromatic compound catabolic process; F:manganese ion binding; F:protein binding	EC:1.2.1.10; EC:4.1.3.39
fig|562.410.peg.2762	3-hydroxyphenylpropionic acid transporter	0	1	0	100%	3	P:transmembrane transport; C:integral to membrane; F:transporter activity
fig|562.410.peg.2835	sel1 repeat family protein	0	1	0	100%	2	F:hydrolase activity; F:binding
fig|562.410.peg.3067	fimbrial subunit type 1	0	1	0	100%	2	P:cell adhesion; C:pilus
fig|562.410.peg.3068	chaperone protein homolog	0	1	0	100%	4	P:protein folding; P:pilus organization; P:cellular cell wall organization; C:outer membrane-bounded periplasmic space
fig|562.410.peg.3069	outer membrane usher protein	0	1	0	100%	5	C:integral to membrane; C:cell outer membrane; P:transport; C:plasma membrane; F:transporter activity
fig|562.410.peg.3071	fimbrial protein	0	1	0	100%	2	P:cell adhesion; C:pilus
fig|562.410.peg.3072	response regulator	0	1	0	100%	6	C:cytoplasm; P:two-component signal transduction system (phosphorelay); F:transcription factor activity; F:sequence-specific DNA binding; F:two-component response regulator activity; P:regulation of transcription, DNA-dependent
fig|562.410.peg.3127	fimbrial protein	0	1	0	100%	2	C:pilus; P:cell adhesion involved in single-species biofilm formation
fig|562.410.peg.3128	fimbrial usher family protein	0	1	0	100%	5	C:integral to membrane; C:cell outer membrane; P:transport; C:plasma membrane; F:transporter activity
fig|562.410.peg.3129	gram-negative pili assembly chaperone protein	0	1	0	100%	4	P:protein folding; P:pilus organization; P:cellular cell wall organization; C:outer membrane-bounded periplasmic space
fig|562.410.peg.3293	membrane protein	0	1	0	100%	2	C:plasma membrane; C:integral to membrane
fig|562.410.peg.342	regulator	0	1	0	100%	1	C:plasma membrane
fig|562.410.peg.346	outer membrane lipoprotein wza	0	1	0	100%	7	P:polysaccharide transport; F:polysaccharide transmembrane transporter activity; F:porin activity; C:plasma membrane; C:cell outer membrane; P:ion transport; C:pore complex
fig|562.410.peg.3639	4-hydroxybenzoate subunit d	0	1	0	100%	1	F:4-hydroxybenzoate decarboxylase activity	EC:4.1.1.61
fig|562.410.peg.3640	phenolic acid decarboxylase subunit c	0	1	0	100%	3	P:ubiquinone biosynthetic process; F:4-hydroxybenzoate decarboxylase activity; C:plasma membrane	EC:4.1.1.61
fig|562.410.peg.3641	phenolic acid decarboxylase subunit b	0	1	0	100%	2	P:metabolic process; F:4-hydroxybenzoate decarboxylase activity	EC:4.1.1.61
fig|562.410.peg.3642	marr family protein	0	1	0	100%	5	F:transcription factor activity; F:DNA binding; C:intracellular; P:pathogenesis; P:regulation of transcription, DNA-dependent
fig|562.410.peg.3665	crispr-associated helicase cas3	0	1	0	100%	3	F:nucleic acid binding; F:ATP binding; F:ATP-dependent helicase activity
fig|562.410.peg.3757	periplasmid chaperone protein	0	1	0	100%	2	P:cellular cell wall organization; C:outer membrane-bounded periplasmic space
fig|562.410.peg.3758	fimbrial usher family protein	0	1	0	100%	5	C:integral to membrane; C:cell outer membrane; P:transport; C:plasma membrane; F:transporter activity
fig|562.410.peg.389	fimbrial protein	0	1	0	100%	2	C:pilus; P:cell adhesion involved in single-species biofilm formation
fig|562.410.peg.3901	transposase like protein	0	1	0	100%	3	P:transposition, DNA-mediated; F:transposase activity; F:DNA binding
fig|562.410.peg.3909	antitoxin protein pard-1	0	1	0	100%	1	F:DNA binding
fig|562.410.peg.4027	conserved protein	0	1	0	100%	1	F:binding
fig|562.410.peg.4054	sel1 repeat family protein	0	1	0	100%	1	F:binding
fig|562.410.peg.4057	dnaj domain protein	0	1	0	100%	1	F:heat shock protein binding
fig|562.410.peg.4058	sel1 repeat family protein	0	1	0	100%	1	F:binding
fig|562.410.peg.4059	trna ligase	0	1	0	100%	1	F:ligase activity
fig|562.410.peg.4060	dnaj domain protein	0	1	0	100%	2	F:heat shock protein binding; P:response to stress
fig|562.410.peg.4118	zinc-binding dehydrogenase family protein	0	1	0	100%	3	F:zinc ion binding; P:oxidation reduction; F:S-(hydroxymethyl)glutathione dehydrogenase activity	EC:1.1.1.284
fig|562.410.peg.4132	periplasmic binding family protein	0	1	0	100%	2	F:iron-chelate-transporting ATPase activity; P:high-affinity iron ion transport	EC:3.6.3.34
fig|562.410.peg.4133	-dependent siderophore receptor	0	1	0	100%	7	P:siderophore transport; F:receptor activity; F:siderophore-iron transmembrane transporter activity; C:plasma membrane; F:iron ion binding; C:cell outer membrane; C:integral to membrane
fig|562.410.peg.4134	fec operon regulator	0	1	0	100%	4	C:integral to membrane; P:iron ion transport; P:response to stimulus; C:periplasmic space
fig|562.410.peg.4135	rna polymerase sigma factor	0	1	0	100%	6	F:transcription factor activity; F:DNA binding; P:transcription initiation; P:iron ion transport; F:sigma factor activity; P:regulation of transcription, DNA-dependent
fig|562.410.peg.4204	conserved protein	0	1	0	100%	2	P:polysaccharide metabolic process; F:glucan 1,4-alpha-glucosidase activity	EC:3.2.1.3
fig|562.410.peg.433	nadph-dependent fmn reductase family protein	0	1	0	100%	4	F:oxidoreductase activity; P:oxidation reduction; F:electron carrier activity; F:coenzyme binding
fig|562.410.peg.435	amino acid permease family protein	0	1	0	100%	3	C:integral to membrane; F:amino acid transmembrane transporter activity; P:amino acid transmembrane transport
fig|562.410.peg.4387	phage integrase family protein	0	1	0	100%	3	F:DNA binding; P:DNA integration; P:DNA recombination
fig|562.410.peg.4464	mfs sugar porter family protein	0	1	0	100%	8	F:substrate-specific transmembrane transporter activity; C:integral to membrane; P:oxidation reduction; C:plasma membrane; P:transmembrane transport; F:2-alkenal reductase activity; F:symporter activity; P:carbohydrate transport	EC:1.3.1.74
fig|562.410.peg.4474	zeta toxin family protein	0	1	0	100%	2	F:ATP binding; P:cell killing
fig|562.410.peg.4475	nucleotidyltransferase-like protein	0	1	0	100%	1	F:transferase activity
fig|562.410.peg.4476	spfh domain band 7 family protein	0	1	0	100%	1	C:membrane
fig|562.410.peg.4504	bacterial regulatory tetr family protein	0	1	0	100%	4	F:specific transcriptional repressor activity; F:transcription factor activity; F:DNA binding; P:regulation of transcription, DNA-dependent
fig|562.410.peg.4505	oxidoreductase	0	1	0	100%	3	F:protein binding; F:oxidoreductase activity; P:oxidation reduction
fig|562.410.peg.4506	mrna endoribonuclease	0	1	0	100%	1	F:protein binding
fig|562.410.peg.4530	chpb toxin of the - toxin-antitoxin system	0	1	0	100%	3	P:negative regulation of cell growth; F:endoribonuclease activity, producing 5'-phosphomonoesters; F:DNA binding	EC:3.1.26.0
fig|562.410.peg.456	2fe-2s cluster-containing protein	0	1	0	100%	6	F:oxidoreductase activity, acting on paired donors, with incorporation or reduction of molecular oxygen; F:iron ion binding; P:cellular aromatic compound metabolic process; F:oxidoreductase activity, acting on single donors with incorporation of molecular oxygen, incorporation of two atoms of oxygen; F:2 iron, 2 sulfur cluster binding; P:oxidation reduction	EC:1.13.11.0
fig|562.410.peg.457	oxidoreductase fad-binding domain protein	0	1	0	100%	6	F:metal ion binding; P:electron transport chain; F:oxidoreductase activity, acting on single donors with incorporation of molecular oxygen, incorporation of two atoms of oxygen; F:electron carrier activity; F:2 iron, 2 sulfur cluster binding; P:transport	EC:1.13.11.0
fig|562.410.peg.4608	lao ao transport system atpase	0	1	0	100%	7	F:kinase activity; C:plasma membrane; P:phosphorylation; F:protein binding; P:transport; F:ATP binding; F:GTPase activity
fig|562.410.peg.4609	methylmalonyl- decarboxylase	0	1	0	100%	3	P:metabolic process; F:isomerase activity; F:methylmalonyl-CoA decarboxylase activity	EC:4.1.1.41
fig|562.410.peg.4649	outer membrane autotransporter barrel domain protein	0	1	0	100%	1	C:outer membrane
fig|562.410.peg.4765	zinc-binding dehydrogenase family protein	0	1	0	100%	3	F:zinc ion binding; F:oxidoreductase activity; P:oxidation reduction
fig|562.410.peg.4823	d-alanyl-d-alanine dipeptidase	0	1	0	100%	6	C:extracellular region; C:cell wall; P:cellular cell wall organization; F:metallopeptidase activity; F:dipeptidase activity; P:proteolysis	EC:3.4.13.0
fig|562.410.peg.4826	yddq	0	1	0	100%	3	P:protein transport; C:integral to plasma membrane; F:transporter activity
fig|562.410.peg.4841	outer membrane porin ompd domain protein	0	1	0	100%	5	F:porin activity; C:cell outer membrane; C:pore complex; P:ion transport; C:plasma membrane
fig|562.410.peg.4851	tautomerase enzyme family protein	0	1	0	100%	3	P:cellular aromatic compound metabolic process; C:cytoplasm; F:intramolecular oxidoreductase activity, interconverting keto- and enol-groups	EC:5.3.2.0
fig|562.410.peg.53	frv operon regulatory protein	0	1	0	100%	6	F:kinase activity; P:phosphoenolpyruvate-dependent sugar phosphotransferase system; F:sugar:hydrogen symporter activity; F:DNA binding; F:protein binding; F:transcription repressor activity
fig|562.410.peg.672	melibiose carrier protein	0	1	0	100%	4	C:membrane; P:sodium ion transport; F:transporter activity; P:carbohydrate transport
fig|562.410.peg.749	fimbrial protein	0	1	0	100%	2	P:cell adhesion; C:pilus
fig|562.410.peg.751	gram-negative pili assembly n-terminal domain protein	0	1	0	100%	2	P:cellular cell wall organization; C:outer membrane-bounded periplasmic space
fig|562.410.peg.752	major fimbrial subunit	0	1	0	100%	2	P:cell adhesion; C:pilus
fig|562.410.peg.895	transcriptional regulator	0	1	0	100%	6	F:transcription factor activity; F:DNA binding; C:intracellular; F:protein binding; P:regulation of transcription, DNA-dependent; F:transcription repressor activity
fig|562.410.peg.897	6-phospho-alpha-glucosidase	0	1	0	100%	3	F:maltose-6'-phosphate glucosidase activity; P:carbohydrate metabolic process; F:binding	EC:3.2.1.122
fig|562.410.peg.972	transcriptional activator fear	0	1	0	100%	5	F:transcription factor activity; F:sequence-specific DNA binding; P:positive regulation of gene-specific transcription; C:intracellular; F:transcription activator activity
fig|562.410.peg.988	dna-binding transcriptional regulator	0	1	0	100%	3	F:transcription factor activity; F:DNA binding; P:regulation of transcription, DNA-dependent
fig|562.410.peg.990	aminobenzoyl-glutamate utilization protein b	0	1	0	100%	2	P:metabolic process; F:aminoacylase activity	EC:3.5.1.14
fig|562.411.peg.1781	dini-like family protein	0	1	0	100%	1	P:DNA repair
fig|562.411.peg.188	inner membrane protein	0	1	0	100%	2	C:plasma membrane; C:integral to membrane
fig|562.411.peg.2674	site-specific phage integrase family	0	1	0	100%	3	F:DNA binding; P:DNA integration; P:DNA recombination
fig|562.411.peg.2967	iscro3 transposase	0	1	0	100%	3	P:transposition, DNA-mediated; F:transposase activity; F:DNA binding
fig|562.411.peg.3112	amidohydrolase family protein	0	1	0	100%	2	P:metabolic process; F:hydrolase activity
fig|562.411.peg.3113	neopullulanase	0	1	0	100%	4	F:cyclomaltodextrinase activity; P:carbohydrate metabolic process; F:neopullulanase activity; F:cation binding	EC:3.2.1.54; EC:3.2.1.135
fig|562.411.peg.3119	glycosidase	0	1	0	100%	2	F:hydrolase activity, acting on glycosyl bonds; P:metabolic process
fig|562.411.peg.3582	homoprotocatechuate degradation operon	0	1	0	100%	6	F:transcription factor activity; P:phenylacetate catabolic process; F:DNA binding; C:intracellular; P:regulation of transcription, DNA-dependent; F:transcription repressor activity
fig|562.411.peg.3584	4-hydroxyphenylacetate degradation bifunctional isomerase decarboxylase	0	1	0	100%	4	F:metal ion binding; P:aromatic compound catabolic process; F:5-carboxymethyl-2-hydroxymuconate delta-isomerase activity; F:5-oxopent-3-ene-1,2,5-tricarboxylate decarboxylase activity	EC:5.3.3.10; EC:4.1.1.68
fig|562.411.peg.3585	5-carboxymethyl-2-hydroxymuconate semialdehyde dehydrogenase	0	1	0	100%	3	F:5-carboxymethyl-2-hydroxymuconic-semialdehyde dehydrogenase activity; P:oxidation reduction; F:succinate-semialdehyde dehydrogenase [NAD(P)+] activity	EC:1.2.1.60; EC:1.2.1.16
fig|562.411.peg.3586	-dihydroxyphenylacetate -dioxygenase	0	1	0	100%	4	F:3,4-dihydroxyphenylacetate 2,3-dioxygenase activity; F:ferrous iron binding; P:cellular aromatic compound metabolic process; P:oxidation reduction	EC:1.13.11.15
fig|562.411.peg.3587	5-carboxymethyl-2-hydroxymuconate delta-isomerase	0	1	0	100%	1	F:5-carboxymethyl-2-hydroxymuconate delta-isomerase activity	EC:5.3.3.10
fig|562.411.peg.3588	2-oxo-hepta-3-ene- -dioic acid hydratase	0	1	0	100%	3	F:2-oxopent-4-enoate hydratase activity; P:metabolic process; F:4-oxalocrotonate decarboxylase activity	EC:4.2.1.80; EC:4.1.1.77
fig|562.411.peg.3589	-dihydroxyhept-2-ene- -dioic acid aldolase	0	1	0	100%	5	F:metal ion binding; F:4-hydroxy-2-oxovalerate aldolase activity; P:phenylacetate catabolic process; F:2-dehydro-3-deoxyglucarate aldolase activity; F:2,4-dihydroxyhept-2-ene-1,7-dioate aldolase activity	EC:4.1.3.39; EC:4.1.2.20
fig|562.411.peg.3590	4-hydroxyphenylacetate permease	0	1	0	100%	2	P:transmembrane transport; F:uridine phosphorylase activity	EC:2.4.2.3
fig|562.411.peg.3591	4-hydroxyphenylacetate catabolism regulatory protein	0	1	0	100%	5	F:transcription factor activity; F:sequence-specific DNA binding; C:intracellular; F:monooxygenase activity; P:regulation of transcription, DNA-dependent
fig|562.411.peg.3592	4-hydroxyphenylacetate 3- oxygenase component	0	1	0	100%	7	F:FAD binding; F:vinylacetyl-CoA delta-isomerase activity; P:phenylacetate catabolic process; F:4-hydroxyphenylacetate 3-monooxygenase activity; F:acyl-CoA dehydrogenase activity; F:oxidoreductase activity, acting on paired donors, with incorporation or reduction of molecular oxygen, reduced flavin or flavoprotein as one donor, and incorporation of one atom of oxygen; P:oxidation reduction	EC:5.3.3.3; EC:1.14.13.3; EC:1.3.99.3; EC:1.14.14.0
fig|562.411.peg.3593	4-hydroxyphenylacetate 3- reductase component	0	1	0	100%	8	F:NAD or NADH binding; P:benzene and derivative metabolic process; P:aromatic compound catabolic process; F:penicillin amidase activity; F:oxidoreductase activity, acting on NADH or NADPH; F:4-hydroxyphenylacetate 3-monooxygenase activity; P:oxidation reduction; F:FMN binding	EC:3.5.1.11; EC:1.14.13.3
fig|562.411.peg.3889	colicin m activity protein	0	1	0	100%	2	P:defense response to bacterium; P:cytolysis
fig|562.411.peg.3891	colicin b activity protein	0	1	0	100%	3	P:cytolysis; C:integral to membrane; P:defense response to Gram-negative bacterium
fig|562.411.peg.66	adhesin-like autotransporter	0	1	0	100%	3	F:ATP binding; P:cell adhesion; C:outer membrane
fig|562.415.peg.178	glycosyl transferase	0	1	0	100%	1	F:transferase activity
fig|562.416.peg.4699	sugar efflux transporter c	0	1	0	100%	4	C:integral to membrane; F:sugar efflux transmembrane transporter activity; P:transmembrane transport; P:carbohydrate transport
fig|562.419.peg.1397	hemolysin expression-modulating protein	0	1	0	100%	4	C:integral to membrane; P:phosphoenolpyruvate-dependent sugar phosphotransferase system; F:DNA binding; P:DNA integration
fig|562.420.peg.1564	alpha c-terminal all-beta domain protein	0	1	0	100%	3	P:carbohydrate metabolic process; F:cation binding; F:catalytic activity
fig|562.411.peg.704	phage integrase	0	1	0	100%	3	F:DNA binding; P:DNA integration; P:DNA recombination
