# Supplementary material for: Comparisons of infant Escherichia coli isolates link genomic profiles with adaptation to the ecological niche
Source: BMC Genomics. 2013 Feb 5;14:81. doi: 10.1186/1471-2164-14-81 (PMC3637554; doi:10.1186/1471-2164-14-81)
Supplement: Additional file 21 — Containing blast2GO re-annotations of the individual enrichment analyses. [file 1471-2164-14-81-S21.txt]

Seq. Name	Seq. Description	Seq. Length	#Hits	min. eValue	mean Similarity	#GOs	GOs	Enzyme Codes	InterProScan
fig|562.408.peg.4336	valyl-trna synthetase	0	1	0	100%	1	F:aminoacyl-tRNA ligase activity
fig|562.408.peg.4970	transposase family protein	0	1	0	100%	3	P:transposition, DNA-mediated; F:transposase activity; F:DNA binding
fig|562.409.peg.3475	transposase isec8	0	1	0	100%	3	P:transposition, DNA-mediated; F:transposase activity; F:DNA binding
fig|562.409.peg.3698	filamentous hemagglutinin family outer membrane protein	0	1	0	100%	1	F:binding
fig|562.409.peg.4986	transposase family protein	0	1	0	100%	3	P:transposition, DNA-mediated; F:transposase activity; F:DNA binding
fig|562.409.peg.911	ycdb protein	0	1	0	100%	6	P:DNA methylation; F:DNA binding; F:N-methyltransferase activity; F:iron ion binding; F:peroxidase activity; P:oxidation reduction	EC:1.11.1.7
fig|562.410.peg.1529	deubiquitinase	0	1	0	100%	2	F:cysteine-type peptidase activity; P:proteolysis
fig|562.410.peg.2655	dna-binding protein	0	1	0	100%	1	F:sequence-specific DNA binding
fig|562.410.peg.2949	phage baseplate assembly protein	0	1	0	100%	6	F:copper ion binding; P:oxidation reduction; F:quinone binding; P:viral assembly, maturation, egress, and release; F:amine oxidase activity; P:amine metabolic process	EC:1.4.3.21
fig|562.410.peg.2952	p2 phage tail completion r family protein	0	1	0	100%	5	P:defense response to bacterium; P:peptidoglycan catabolic process; P:cytolysis; F:lysozyme activity; P:cell wall macromolecule catabolic process	EC:3.2.1.17
fig|562.410.peg.2958	head completion stabilization protein	0	1	0	100%	1	P:viral capsid assembly
fig|562.410.peg.2959	endonuclease subunit	0	1	0	100%	3	F:endonuclease activity; P:viral capsid assembly; F:DNA binding
fig|562.410.peg.2961	phage capsid scaffolding protein	0	1	0	100%	1	P:viral capsid assembly
fig|562.410.peg.2962	atpase subunit	0	1	0	100%	2	F:ATP binding; P:viral capsid assembly
fig|562.410.peg.2998	phage major tail tube protein	0	1	0	100%	2	P:phage assembly; C:viral capsid
fig|562.410.peg.3144	toxin-antitoxin toxin family	0	1	0	100%	4	P:negative regulation of cell growth; F:transcription factor activity; P:pathogenesis; F:endoribonuclease activity
fig|562.410.peg.3145	suppressor protein	0	1	0	100%	5	F:transcription factor activity; C:cytoplasm; P:regulation of cell growth; F:enzyme binding; F:peptidase activity
fig|562.410.peg.3844	cytoplasmic protein	0	1	0	100%	5	F:hydrolase activity, acting on carbon-nitrogen (but not peptide) bonds; C:intracellular; F:DNA binding; F:exonuclease activity; P:DNA integration
fig|562.410.peg.4061	hsp70 family binds to and inhibits transcription	0	1	0	100%	2	F:ATP binding; P:response to stress
fig|562.410.peg.4418	bacteriophage lysis protein	0	1	0	100%	2	P:cytolysis; F:phosphoprotein phosphatase activity	EC:3.1.3.16
fig|562.410.peg.4421	dna methylase	0	1	0	100%	3	P:DNA methylation; F:DNA binding; F:N-methyltransferase activity
fig|562.410.peg.4434	peptidase s24-like family protein	0	1	0	100%	1	F:sequence-specific DNA binding
fig|562.410.peg.455	betaine carnitine choline transporter family protein	0	1	0	100%	4	P:transport; C:plasma membrane; C:integral to membrane; F:transporter activity
fig|562.410.peg.654	bacteriophage replication protein	0	1	0	100%	2	F:endonuclease activity; P:DNA replication
fig|562.415.peg.1250	phage integrase family protein	0	1	0	100%	3	F:DNA binding; P:DNA integration; P:DNA recombination
fig|562.417.peg.1736	restriction endonuclease	0	1	0	100%	1	F:endonuclease activity
fig|562.415.peg.2055	transcriptional family	0	1	0	100%	4	F:transcription factor activity; F:sequence-specific DNA binding; C:intracellular; P:regulation of transcription, DNA-dependent
fig|562.416.peg.337	transposase family protein	0	1	0	100%	3	P:transposition, DNA-mediated; F:transposase activity; F:DNA binding
