# Supplementary material for: Comparisons of infant Escherichia coli isolates link genomic profiles with adaptation to the ecological niche
Source: BMC Genomics. 2013 Feb 5;14:81. doi: 10.1186/1471-2164-14-81 (PMC3637554; doi:10.1186/1471-2164-14-81)
Supplement: Additional file 22 — Containing blast2GO re-annotations of the individual enrichment analyses. [file 1471-2164-14-81-S22.txt]

Seq. Name	Seq. Description	Seq. Length	#Hits	min. eValue	mean Similarity	#GOs	GOs	Enzyme Codes	InterProScan
fig|562.408.peg.1006	d-serine deaminase transcriptional activator	0	1	0	100%	6	P:gluconate transport; P:regulation of transcription, DNA-dependent; F:DNA binding; F:transcription factor activity; F:gluconate transmembrane transporter activity; C:integral to plasma membrane
fig|562.408.peg.1028	5 -nucleotidase protein	0	1	0	100%	4	F:metal ion binding; P:nucleotide catabolic process; F:nucleotide binding; F:5'-nucleotidase activity	EC:3.1.3.5
fig|562.408.peg.1591	von willebrand factor type a domain protein	0	1	0	100%	2	F:protein binding; F:magnesium chelatase activity	EC:6.6.1.1
fig|562.408.peg.1609	peptide synthetase	0	1	0	100%	4	F:acyl carrier activity; P:metabolic process; F:cofactor binding; F:ligase activity
fig|562.408.peg.1611	acyl- dehydrogenase	0	1	0	100%	3	F:FAD binding; F:butyryl-CoA dehydrogenase activity; P:oxidation reduction	EC:1.3.99.2
fig|562.408.peg.1612	d-alanyl carrier protein	0	1	0	100%	3	F:cofactor binding; F:ligase activity; F:acyl carrier activity
fig|562.408.peg.1613	3-hydroxybutyryl- dehydrogenase	0	1	0	100%	5	P:fatty acid metabolic process; F:NAD binding; F:3-hydroxyacyl-CoA dehydrogenase activity; P:oxidation reduction; F:3-hydroxybutyryl-CoA dehydrogenase activity	EC:1.1.1.35; EC:1.1.1.157
fig|562.408.peg.1614	polyketide synthase	0	1	0	100%	5	F:phosphopantetheine binding; F:acyl carrier activity; P:biosynthetic process; F:cofactor binding; F:transferase activity
fig|562.408.peg.1615	amp-binding enzyme	0	1	0	100%	8	F:acyl carrier activity; F:transferase activity, transferring acyl groups other than amino-acyl groups; F:oxidoreductase activity; P:biosynthetic process; P:oxidation reduction; F:cofactor binding; F:zinc ion binding; F:ligase activity	EC:2.3.1.0
fig|562.408.peg.1618	conserved hypothetical protein [Escherichia coli F11]	0	1	0	100%	4	P:transposition, DNA-mediated; F:transposase activity; F:DNA binding; P:DNA integration
fig|562.408.peg.1645	multidrug efflux transport protein	0	1	0	100%	3	P:transmembrane transport; C:integral to membrane; F:transporter activity
fig|562.408.peg.1744	membrane protein	0	1	0	100%	1	C:integral to membrane
fig|562.408.peg.1782	dtdp-4-dehydrorhamnose reductase	0	1	0	100%	5	P:lipopolysaccharide biosynthetic process; P:extracellular polysaccharide biosynthetic process; F:dTDP-4-dehydrorhamnose reductase activity; F:binding; P:oxidation reduction	EC:1.1.1.133
fig|562.408.peg.1784	dtdp-4-dehydrorhamnose -epimerase	0	1	0	100%	2	P:lipopolysaccharide biosynthetic process; F:dTDP-4-dehydrorhamnose 3,5-epimerase activity	EC:5.1.3.13
fig|562.408.peg.1785	polysaccharide biosynthesis protein	0	1	0	100%	2	C:membrane; P:polysaccharide biosynthetic process
fig|562.408.peg.1786	glycosyltransferase-like protein	0	1	0	100%	1	F:transferase activity
fig|562.408.peg.196	regulator	0	1	0	100%	5	F:transcription factor activity; F:transcription regulator activity; F:DNA binding; C:intracellular; P:regulation of transcription, DNA-dependent
fig|562.408.peg.197	pep-dependent sugar transporting pts iia component	0	1	0	100%	3	P:phosphoenolpyruvate-dependent sugar phosphotransferase system; F:sugar:hydrogen symporter activity; F:protein-N(PI)-phosphohistidine-sugar phosphotransferase activity	EC:2.7.1.69
fig|562.408.peg.198	iib component of pts system	0	1	0	100%	5	F:carbon-nitrogen ligase activity, with glutamine as amido-N-donor; P:phosphoenolpyruvate-dependent sugar phosphotransferase system; F:sugar:hydrogen symporter activity; F:nucleotide binding; F:protein-N(PI)-phosphohistidine-sugar phosphotransferase activity	EC:6.3.5.0; EC:2.7.1.69
fig|562.408.peg.199	pts galactitol-specific iic component	0	1	0	100%	3	C:integral to membrane; P:phosphoenolpyruvate-dependent sugar phosphotransferase system; F:protein-N(PI)-phosphohistidine-sugar phosphotransferase activity	EC:2.7.1.69
fig|562.408.peg.1994	pts system sorbose-specific iic component	0	1	0	100%	3	C:integral to membrane; P:phosphoenolpyruvate-dependent sugar phosphotransferase system; F:transferase activity
fig|562.408.peg.1995	pts iib component	0	1	0	100%	3	P:phosphoenolpyruvate-dependent sugar phosphotransferase system; C:cytoplasm; F:protein-N(PI)-phosphohistidine-sugar phosphotransferase activity	EC:2.7.1.69
fig|562.408.peg.1996	pts system fructose iia component	0	1	0	100%	3	C:integral to membrane; P:phosphoenolpyruvate-dependent sugar phosphotransferase system; F:protein-N(PI)-phosphohistidine-sugar phosphotransferase activity	EC:2.7.1.69
fig|562.408.peg.200	carbohydrate fggy family	0	1	0	100%	4	F:glycerol kinase activity; P:glycerol-3-phosphate metabolic process; F:gluconokinase activity; P:phosphorylation	EC:2.7.1.30; EC:2.7.1.12
fig|562.408.peg.201	hpr family	0	1	0	100%	5	C:cytoplasm; F:kinase activity; P:phosphorylation; P:phosphoenolpyruvate-dependent sugar phosphotransferase system; F:sugar:hydrogen symporter activity
fig|562.408.peg.202	fructose- -bisphosphate aldolase	0	1	0	100%	6	P:galactitol metabolic process; P:lactose catabolic process via tagatose-6-phosphate; P:glycolysis; F:fructose-bisphosphate aldolase activity; F:zinc ion binding; F:tagatose-bisphosphate aldolase activity	EC:4.1.2.13; EC:4.1.2.40
fig|562.408.peg.2029	fimbrial protein	0	1	0	100%	2	P:cell adhesion; C:pilus
fig|562.408.peg.2031	gram-negative pili assembly chaperone protein	0	1	0	100%	2	P:cellular cell wall organization; C:outer membrane-bounded periplasmic space
fig|562.408.peg.2033	fimbrial protein	0	1	0	100%	2	P:cell adhesion; C:pilus
fig|562.408.peg.2035	fimbrial protein	0	1	0	100%	2	P:cell adhesion; C:pilus
fig|562.408.peg.2223	transmembrane transport protein	0	1	0	100%	3	C:integral to membrane; P:transmembrane transport; F:transporter activity
fig|562.408.peg.2226	transcriptional family	0	1	0	100%	4	F:transcription factor activity; F:DNA binding; C:intracellular; P:regulation of transcription, DNA-dependent
fig|562.408.peg.2232	dihydrolipoyl dehydrogenase	0	1	0	100%	5	P:cell redox homeostasis; F:FAD binding; C:cytoplasm; P:oxidation reduction; F:dihydrolipoyl dehydrogenase activity	EC:1.8.1.4
fig|562.408.peg.2237	l-lactate dehydrogenase	0	1	0	100%	3	F:L-lactate dehydrogenase activity; P:oxidation reduction; C:cytoplasm	EC:1.1.1.27
fig|562.408.peg.2238	c4-dicarboxylate transport transcriptional regulatory protein	0	1	0	100%	9	P:two-component signal transduction system (phosphorelay); F:transcription factor activity; F:DNA binding; C:intracellular; F:two-component response regulator activity; F:ATP binding; F:nucleoside-triphosphatase activity; F:transcription factor binding; P:regulation of transcription, DNA-dependent	EC:3.6.1.15
fig|562.408.peg.2239	transport sensor protein	0	1	0	100%	5	P:two-component signal transduction system (phosphorelay); F:two-component sensor activity; P:peptidyl-histidine phosphorylation; F:ATP binding; C:membrane
fig|562.408.peg.2240	transport sensor protein	0	1	0	100%	5	P:two-component signal transduction system (phosphorelay); F:two-component sensor activity; P:peptidyl-histidine phosphorylation; F:ATP binding; C:membrane
fig|562.408.peg.2253	family regulatory protein	0	1	0	100%	3	F:transcription factor activity; F:DNA binding; P:regulation of transcription, DNA-dependent
fig|562.408.peg.2254	family protein	0	1	0	100%	2	C:plasma membrane; C:integral to membrane
fig|562.408.peg.2255	family protein	0	1	0	100%	3	F:hydrolase activity; C:plasma membrane; C:integral to membrane
fig|562.408.peg.2256	family protein	0	1	0	100%	2	C:membrane; F:hydrolase activity
fig|562.408.peg.2271	abc atp-binding protein	0	1	0	100%	3	F:ATPase activity; P:ATP catabolic process; F:ATP binding	EC:3.6.1.3
fig|562.408.peg.2272	dipeptide abc permease protein	0	1	0	100%	4	P:transport; C:plasma membrane; C:integral to membrane; F:transporter activity
fig|562.408.peg.2344	molybdenum-pterin-binding-protein	0	1	0	100%	5	F:molybdate transmembrane-transporting ATPase activity; F:molybdenum ion binding; P:transport; F:ATP binding; C:ATP-binding cassette (ABC) transporter complex	EC:3.6.3.29
fig|562.408.peg.251	pts fru iib component	0	1	0	100%	4	C:membrane; P:phosphoenolpyruvate-dependent sugar phosphotransferase system; F:sugar:hydrogen symporter activity; F:protein-N(PI)-phosphohistidine-sugar phosphotransferase activity	EC:2.7.1.69
fig|562.408.peg.2526	l-sorbose 1-phosphate reductase	0	1	0	100%	3	F:zinc ion binding; F:L-iditol 2-dehydrogenase activity; P:oxidation reduction	EC:1.1.1.14
fig|562.408.peg.2527	pts mannose fructose sorbose iid component	0	1	0	100%	2	P:phosphoenolpyruvate-dependent sugar phosphotransferase system; C:integral to membrane
fig|562.408.peg.2528	mannose permease iic component	0	1	0	100%	2	P:phosphoenolpyruvate-dependent sugar phosphotransferase system; C:integral to membrane
fig|562.408.peg.2529	sorbose-specific phosphotransferase enzyme iib component	0	1	0	100%	3	P:phosphoenolpyruvate-dependent sugar phosphotransferase system; C:cytoplasm; F:protein-N(PI)-phosphohistidine-sugar phosphotransferase activity	EC:2.7.1.69
fig|562.408.peg.253	prd domain protein	0	1	0	100%	5	F:DNA binding; P:phosphoenolpyruvate-dependent sugar phosphotransferase system; F:sugar:hydrogen symporter activity; P:regulation of transcription, DNA-dependent; F:protein-N(PI)-phosphohistidine-sugar phosphotransferase activity	EC:2.7.1.69
fig|562.408.peg.2530	pts mannose fructose sorbose iia component domain protein	0	1	0	100%	4	C:integral to membrane; P:phosphoenolpyruvate-dependent sugar phosphotransferase system; C:cytoplasm; F:protein-N(PI)-phosphohistidine-sugar phosphotransferase activity	EC:2.7.1.69
fig|562.408.peg.2532	sorbitol operon regulator	0	1	0	100%	7	F:transcription factor activity; F:transcription regulator activity; F:DNA binding; F:carbohydrate binding; P:transcription initiation; F:sigma factor activity; P:regulation of transcription, DNA-dependent
fig|562.408.peg.2553	-like protein	0	1	0	100%	1	P:cell adhesion
fig|562.408.peg.2617	transcriptional regulator	0	1	0	100%	3	F:transcription factor activity; F:DNA binding; P:regulation of transcription, DNA-dependent
fig|562.408.peg.2702	fic family protein	0	1	0	100%	3	F:transcription factor activity; C:intracellular; P:regulation of transcription, DNA-dependent
fig|562.408.peg.2756	toxin-antitoxin antitoxin xre family	0	1	0	100%	1	F:sequence-specific DNA binding
fig|562.408.peg.2772	tir protein	0	1	0	100%	4	P:signal transduction; P:innate immune response; C:intrinsic to membrane; F:transmembrane receptor activity
fig|562.408.peg.2773	hypothetical transmembrane protein	0	1	0	100%	1	C:integral to membrane
fig|562.408.peg.2782	rep protein	0	1	0	100%	4	P:DNA methylation on adenine; P:DNA replication; F:site-specific DNA-methyltransferase (adenine-specific) activity; P:plasmid maintenance	EC:2.1.1.72
fig|562.408.peg.2827	alkylhydroperoxidase family core domain protein	0	1	0	100%	2	P:oxidation reduction; F:peroxidase activity	EC:1.11.1.7
fig|562.408.peg.283	tonb family c-terminal domain protein	0	1	0	100%	7	F:receptor activity; F:iron ion transmembrane transporter activity; P:iron ion transmembrane transport; F:protein transporter activity; C:membrane; C:outer membrane-bounded periplasmic space; P:protein transport
fig|562.408.peg.2877	conserved domain protein	0	1	0	100%	4	C:integral to membrane; F:ATP binding; P:proteolysis; F:peptidase activity
fig|562.408.peg.2878	aec14 gene product	0	1	0	100%	3	P:metabolic process; F:pyridoxal phosphate binding; F:catalytic activity
fig|562.408.peg.288	phage terminase large subunit family protein	0	1	0	100%	1	P:DNA packaging
fig|562.408.peg.2882	organophosphate reductase	0	1	0	100%	2	P:oxidation reduction; F:morphine 6-dehydrogenase activity	EC:1.1.1.218
fig|562.408.peg.2915	tetratricopeptide repeat protein	0	1	0	100%	1	F:binding
fig|562.408.peg.3021	nad-dependent epimerase dehydratase	0	1	0	100%	3	P:oxidation reduction; F:oxidoreductase activity; F:binding
fig|562.408.peg.3065	transposase	0	1	0	100%	3	P:transposition, DNA-mediated; F:transposase activity; F:DNA binding
fig|562.408.peg.3068	pfkb family carbohydrate kinase	0	1	0	100%	2	F:kinase activity; P:phosphorylation
fig|562.408.peg.3072	ribose abc transporter	0	1	0	100%	2	F:monosaccharide-transporting ATPase activity; P:carbohydrate transport	EC:3.6.3.17
fig|562.408.peg.3073	abc transporter family protein	0	1	0	100%	5	P:ATP catabolic process; F:ATP binding; F:monosaccharide-transporting ATPase activity; P:carbohydrate transport; C:plasma membrane	EC:3.6.3.17
fig|562.408.peg.3090	abc 3 transport family protein	0	1	0	100%	4	F:ATPase activity, coupled to transmembrane movement of substances; P:transport; F:ATP binding; C:integral to membrane
fig|562.408.peg.3101	transcriptional family	0	1	0	100%	4	C:cytoplasm; F:transcription factor activity; F:DNA binding; P:regulation of transcription, DNA-dependent
fig|562.408.peg.3197	disulfide oxidoreductase	0	1	0	100%	6	C:integral to membrane; P:electron transport chain; F:protein disulfide oxidoreductase activity; F:isomerase activity; P:transport; C:plasma membrane
fig|562.408.peg.3198	disulfide isomerase	0	1	0	100%	4	P:cell redox homeostasis; F:isomerase activity; F:protein disulfide oxidoreductase activity; C:outer membrane-bounded periplasmic space
fig|562.408.peg.3200	arylsulfate sulfotransferase	0	1	0	100%	1	F:arylsulfate sulfotransferase activity	EC:2.8.2.22
fig|562.408.peg.3209	-dependent outer membrane ferric coprogen receptor	0	1	0	100%	7	P:siderophore transport; F:receptor activity; F:siderophore-iron transmembrane transporter activity; C:plasma membrane; F:iron ion binding; C:cell outer membrane; C:integral to membrane
fig|562.408.peg.3211	iron abc atp binding protein	0	1	0	100%	3	F:phosphonate transmembrane-transporting ATPase activity; P:ATP catabolic process; F:ATP binding	EC:3.6.3.28
fig|562.408.peg.3212	iron abc permease protein	0	1	0	100%	4	P:transport; C:plasma membrane; C:integral to membrane; F:transporter activity
fig|562.408.peg.3213	iron abc permease protein	0	1	0	100%	4	P:transport; C:plasma membrane; C:integral to membrane; F:transporter activity
fig|562.408.peg.3214	ferrichrome-binding protein	0	1	0	100%	2	F:iron ion transmembrane transporter activity; P:high-affinity iron ion transport
fig|562.408.peg.3215	iron transport system regulatory protein	0	1	0	100%	5	F:sugar binding; P:carbohydrate metabolic process; F:transcription factor activity; F:isomerase activity; P:regulation of transcription, DNA-dependent
fig|562.408.peg.3327	ribokinase	0	1	0	100%	7	F:ribokinase activity; P:D-ribose metabolic process; F:transcription factor activity; F:DNA binding; C:intracellular; P:phosphorylation; P:regulation of transcription, DNA-dependent	EC:2.7.1.15
fig|562.408.peg.3450	polyketide synthase	0	1	0	100%	4	F:acyl carrier activity; P:biosynthetic process; F:transferase activity; F:cofactor binding
fig|562.408.peg.3456	iuca family protein	0	1	0	100%	3	F:aerobactin synthase activity; F:siderophore-iron transmembrane transporter activity; P:siderophore biosynthetic process	EC:6.3.2.27
fig|562.408.peg.3457	aerobactin siderophore biosynthesis protein	0	1	0	100%	1	F:N6-hydroxylysine O-acetyltransferase activity	EC:2.3.1.102
fig|562.408.peg.3458	aerobactin siderophore biosynthesis protein	0	1	0	100%	3	F:aerobactin synthase activity; F:siderophore-iron transmembrane transporter activity; P:siderophore biosynthetic process	EC:6.3.2.27
fig|562.408.peg.3459	l-lysine 6-monooxygenase	0	1	0	100%	4	F:L-lysine 6-monooxygenase (NADPH) activity; C:cytoplasm; P:oxidation reduction; C:plasma membrane	EC:1.14.13.59
fig|562.408.peg.3460	ferric aerobactin receptor	0	1	0	100%	7	P:siderophore transport; F:receptor activity; F:siderophore-iron transmembrane transporter activity; C:plasma membrane; F:iron ion binding; C:cell outer membrane; C:integral to membrane
fig|562.408.peg.3471	phage integrase	0	1	0	100%	3	F:DNA binding; P:DNA integration; P:DNA recombination
fig|562.408.peg.3552	tetratricopeptide repeat protein	0	1	0	100%	2	F:transferase activity, transferring glycosyl groups; F:binding
fig|562.408.peg.3690	mfs transporter	0	1	0	100%	4	F:hydrolase activity; P:transport; C:plasma membrane; C:integral to membrane
fig|562.408.peg.3762	conjugal transfer protein	0	1	0	100%	1	P:conjugation
fig|562.408.peg.3764	moba family protein	0	1	0	100%	1	P:unidirectional conjugation
fig|562.408.peg.3772	abc atp-binding protein	0	1	0	100%	3	P:ATP catabolic process; F:ATP binding; F:ferric-transporting ATPase activity	EC:3.6.3.30
fig|562.408.peg.3774	periplasmic binding protein	0	1	0	100%	2	F:iron ion transmembrane transporter activity; P:high-affinity iron ion transport
fig|562.408.peg.3821	amp-binding enzyme	0	1	0	100%	4	F:acyl carrier activity; P:metabolic process; F:cofactor binding; F:D-alanine-poly(phosphoribitol) ligase activity	EC:6.1.1.13
fig|562.408.peg.3892	-like protein	0	1	0	100%	2	F:transcription regulator activity; C:pilus
fig|562.408.peg.4017	l-idonate 5-dehydrogenase	0	1	0	100%	7	F:L-idonate 2-dehydrogenase activity; P:D-gluconate metabolic process; F:protein binding; P:L-idonate catabolic process; F:L-idonate 5-dehydrogenase activity; F:zinc ion binding; P:oxidation reduction	EC:1.1.1.128; EC:1.1.1.264
fig|562.408.peg.4018	gluconate 5-dehydrogenase	0	1	0	100%	6	C:cytoplasm; P:D-gluconate metabolic process; F:binding; F:gluconate 5-dehydrogenase activity; P:L-idonate catabolic process; P:oxidation reduction	EC:1.1.1.69
fig|562.408.peg.4019	gnt-ii system l-idonate transporter	0	1	0	100%	7	P:D-gluconate metabolic process; F:L-idonate transmembrane transporter activity; P:gluconate transmembrane transport; P:L-idonate transport; C:plasma membrane; C:integral to membrane; F:gluconate transmembrane transporter activity
fig|562.408.peg.4020	transcriptional family	0	1	0	100%	6	P:D-gluconate metabolic process; F:transcription factor activity; F:DNA binding; C:intracellular; F:protein binding; P:regulation of transcription, DNA-dependent
fig|562.408.peg.4034	arginine deiminase	0	1	0	100%	7	F:two-component response regulator activity; P:two-component signal transduction system (phosphorelay); P:arginine catabolic process; P:regulation of transcription, DNA-dependent; F:DNA binding; F:arginine deiminase activity; C:cytoplasm	EC:3.5.3.6
fig|562.408.peg.4068	sugar (and other) transporter family protein	0	1	0	100%	3	P:transmembrane transport; C:integral to membrane; F:transporter activity
fig|562.408.peg.4191	rna related enzyme	0	1	0	100%	2	F:catalytic activity; P:metabolic process
fig|562.408.peg.4256	transcriptional regulator	0	1	0	100%	2	F:DNA binding; P:regulation of transcription, DNA-dependent
fig|562.408.peg.4259	periplasmic binding protein	0	1	0	100%	2	F:receptor activity; C:outer membrane-bounded periplasmic space
fig|562.408.peg.4265	isochorismatase family protein	0	1	0	100%	2	P:metabolic process; F:hydrolase activity
fig|562.408.peg.4270	conserved domain protein	0	1	0	100%	2	F:ligase activity; F:transferase activity
fig|562.408.peg.4276	6-phospho 3-hexuloisomerase	0	1	0	100%	4	P:carbohydrate metabolic process; F:isomerase activity; F:lyase activity; F:sugar binding
fig|562.408.peg.4319	phage n-6-adenine-methyltransferase	0	1	0	100%	3	P:DNA methylation on adenine; F:site-specific DNA-methyltransferase (adenine-specific) activity; F:DNA binding	EC:2.1.1.72
fig|562.408.peg.4323	bacteriophage cii protein	0	1	0	100%	2	F:DNA binding; F:transcription regulator activity
fig|562.408.peg.4326	superinfection exclusion protein b	0	1	0	100%	2	C:integral to membrane; C:host cell membrane
fig|562.408.peg.4327	restriction inhibitor protein ral	0	1	0	100%	1	P:DNA restriction-modification system
fig|562.408.peg.4328	single-stranded dna binding protein	0	1	0	100%	1	F:DNA binding
fig|562.408.peg.4342	prophage lambda integrase	0	1	0	100%	4	F:integrase activity; F:DNA binding; P:DNA integration; P:DNA recombination
fig|562.408.peg.4354	bacteriophage lambda head decoration protein d	0	1	0	100%	1	C:viral capsid
fig|562.408.peg.4358	single-strand binding family protein	0	1	0	100%	2	F:single-stranded DNA binding; P:DNA replication
fig|562.408.peg.4361	bacteriophage p4 dna primase	0	1	0	100%	1	F:nucleotidyltransferase activity	EC:2.7.7.0
fig|562.408.peg.4369	phage integrase family protein	0	1	0	100%	3	F:DNA binding; P:DNA integration; P:DNA recombination
fig|562.408.peg.4397	colicin v secretion processing atp-binding protein	0	1	0	100%	9	P:transmembrane transport; F:cysteine-type peptidase activity; P:bacteriocin transport; C:integral to membrane; F:ATPase activity, coupled to transmembrane movement of substances; P:ATP catabolic process; P:proteolysis; F:ATP binding; C:plasma membrane
fig|562.408.peg.4398	microcin h47 secretion protein mche	0	1	0	100%	5	C:integral to membrane; P:bacteriocin transport; F:protein transporter activity; C:plasma membrane; P:protein secretion
fig|562.408.peg.4425	paar motif protein	0	1	0	100%	4	P:transposition, DNA-mediated; F:transposase activity; F:receptor activity; F:DNA binding
fig|562.408.peg.4428	uropathogenic specific protein	0	1	0	100%	6	F:deoxyribonuclease I activity; P:cytolysis; F:nucleic acid binding; P:response to bacterium; F:receptor binding; P:pathogenesis	EC:3.1.21.1
fig|562.408.peg.4429	colicin immunity protein	0	1	0	100%	2	F:toxin binding; P:bacteriocin immunity
fig|562.408.peg.4431	colicin immunity protein	0	1	0	100%	2	F:toxin binding; P:bacteriocin immunity
fig|562.408.peg.4432	colicin immunity protein	0	1	0	100%	2	F:toxin binding; P:bacteriocin immunity
fig|562.408.peg.445	periplasmic binding protein	0	1	0	100%	3	F:iron ion transmembrane transporter activity; F:ATP binding; P:high-affinity iron ion transport
fig|562.408.peg.446	abc 3 transport family protein	0	1	0	100%	4	P:transport; C:plasma membrane; C:integral to membrane; F:transporter activity
fig|562.408.peg.447	iron compound abc atp-binding protein	0	1	0	100%	3	F:phosphonate transmembrane-transporting ATPase activity; P:ATP catabolic process; F:ATP binding	EC:3.6.3.28
fig|562.408.peg.448	methyltransferase domain protein	0	1	0	100%	2	F:methyltransferase activity; P:methylation	EC:2.1.1.0
fig|562.408.peg.449	molybdenum transport protein	0	1	0	100%	2	F:nicotinate-nucleotide diphosphorylase (carboxylating) activity; P:NAD biosynthetic process	EC:2.4.2.19
fig|562.408.peg.4498	membrane protein	0	1	0	100%	1	C:integral to membrane
fig|562.408.peg.450	-dependent receptor	0	1	0	100%	6	C:integral to membrane; C:cell outer membrane; F:receptor activity; P:transport; C:plasma membrane; F:transporter activity
fig|562.408.peg.4512	nucleoside-specific channel-forming protein tsx	0	1	0	100%	1	C:cell outer membrane
fig|562.408.peg.4624	hypothetical transposase-like protein	0	1	0	100%	2	F:DNA binding; P:DNA integration
fig|562.408.peg.4659	feccd transport family protein	0	1	0	100%	4	P:transport; C:plasma membrane; C:integral to membrane; F:transporter activity
fig|562.408.peg.4660	shuy-like protein	0	1	0	100%	3	F:catalytic activity; P:metabolic process; F:binding
fig|562.408.peg.4662	coproporphyrinogen iii oxidase	0	1	0	100%	6	F:coproporphyrinogen dehydrogenase activity; C:cytoplasm; F:coproporphyrinogen oxidase activity; F:iron-sulfur cluster binding; P:porphyrin biosynthetic process; P:oxidation reduction	EC:1.3.99.22; EC:1.3.3.3
fig|562.408.peg.4663	periplasmic binding protein	0	1	0	100%	3	F:iron ion transmembrane transporter activity; F:metal ion binding; P:high-affinity iron ion transport
fig|562.408.peg.4666	outer membrane heme hemoglobin receptor	0	1	0	100%	5	C:cell outer membrane; F:receptor activity; P:transport; C:plasma membrane; F:transporter activity
fig|562.408.peg.4667	hemin transport protein	0	1	0	100%	1	P:iron ion transport
fig|562.408.peg.4722	citrate transporter	0	1	0	100%	4	C:membrane; P:sodium ion transport; P:transmembrane transport; F:transporter activity
fig|562.408.peg.4724	bnr asp-box repeat protein	0	1	0	100%	2	F:hydrolase activity, acting on glycosyl bonds; P:metabolic process
fig|562.408.peg.4730	transcriptional regulator	0	1	0	100%	4	F:transcription factor activity; F:DNA binding; C:intracellular; P:regulation of transcription, DNA-dependent
fig|562.408.peg.4824	dienelactone hydrolase domain protein	0	1	0	100%	2	F:aminopeptidase activity; P:proteolysis	EC:3.4.11.0
fig|562.408.peg.4839	transcriptional family	0	1	0	100%	4	F:transcription factor activity; F:DNA binding; C:intracellular; P:regulation of transcription, DNA-dependent
fig|562.408.peg.4840	cp4-like integrase	0	1	0	100%	3	F:DNA binding; P:DNA integration; P:DNA recombination
fig|562.408.peg.4893	cyclic di-gmp phosphodiesterase	0	1	0	100%	3	P:transcription, DNA-dependent; F:DNA binding; P:regulation of cellular process
fig|562.408.peg.4950	transposase	0	1	0	100%	3	P:transposition, DNA-mediated; F:transposase activity; F:DNA binding
fig|562.408.peg.4954	phosphoglycerate transport: transporter	0	1	0	100%	4	C:integral to membrane; C:plasma membrane; P:transmembrane transport; F:transporter activity
fig|562.408.peg.4955	phosphoglycerate transport regulatory protein	0	1	0	100%	2	F:transporter activity; P:transport
fig|562.408.peg.4956	phosphoglycerate transport system sensor protein	0	1	0	100%	6	P:two-component signal transduction system (phosphorelay); F:two-component sensor activity; C:plasma membrane; P:peptidyl-histidine phosphorylation; F:ATP binding; C:integral to membrane
fig|562.408.peg.4957	response regulator receiver domain protein	0	1	0	100%	7	P:two-component signal transduction system (phosphorelay); F:transcription factor activity; C:intracellular; F:two-component response regulator activity; F:ATP binding; F:transcription factor binding; P:regulation of transcription, DNA-dependent
fig|562.408.peg.5019	fimbrial protein	0	1	0	100%	3	C:extracellular region; P:cell adhesion; C:pilus
fig|562.408.peg.5020	fimbrial protein	0	1	0	100%	3	C:extracellular region; P:cell adhesion; C:pilus
fig|562.408.peg.5022	gram-negative pili assembly chaperone protein	0	1	0	100%	2	P:cellular cell wall organization; C:outer membrane-bounded periplasmic space
fig|562.408.peg.5024	fimbrial protein	0	1	0	100%	3	C:extracellular region; P:cell adhesion; C:pilus
fig|562.408.peg.5042	iron-regulated outer membrane virulence protein	0	1	0	100%	5	F:receptor activity; C:plasma membrane; C:cell outer membrane; P:transport; F:transporter activity
fig|562.408.peg.5043	mutator family	0	1	0	100%	3	P:transposition, DNA-mediated; F:transposase activity; F:DNA binding
fig|562.408.peg.5044	mutator family	0	1	0	100%	3	P:transposition, DNA-mediated; F:transposase activity; F:DNA binding
fig|562.408.peg.5045	mutator family	0	1	0	100%	4	P:transposition, DNA-mediated; F:transposase activity; P:DNA repair; F:DNA binding
fig|562.408.peg.5058	transcriptional regulator	0	1	0	100%	1	F:DNA binding
fig|562.408.peg.856	metallo-beta-lactamase domain protein	0	1	0	100%	1	F:hydrolase activity
fig|562.408.peg.857	flavodoxin nitric oxide synthase	0	1	0	100%	3	F:FMN binding; F:oxidoreductase activity; F:electron carrier activity
fig|562.409.peg.1762	chaperone-binding domain protein	0	1	0	100%	2	F:carbohydrate binding; P:cell adhesion
fig|562.409.peg.2281	outer membrane efflux lipoprotein	0	1	0	100%	4	P:transport; F:lipid binding; C:membrane; F:transporter activity
fig|562.409.peg.4989	fimbrial protein	0	1	0	100%	3	C:extracellular region; P:cell adhesion; C:pilus
fig|562.411.peg.2696	alpha beta hydrolase fold family protein	0	1	0	100%	1	F:peptidase activity
fig|562.412.peg.2278	fimbrial protein	0	1	0	100%	4	C:extracellular region; P:cell adhesion; C:pilus; P:pathogenesis
fig|562.412.peg.2281	fimbrial protein	0	1	0	100%	3	C:extracellular region; P:cell adhesion; C:pilus
fig|562.412.peg.3422	n terminal domain protein	0	1	0	100%	3	F:recombinase activity; F:DNA binding; P:DNA recombination
fig|562.412.peg.3463	pfkb family carbohydrate kinase	0	1	0	100%	2	F:kinase activity; P:phosphorylation
fig|562.412.peg.3905	second beta subunit of nicotinic acetylcholine receptor	0	1	0	100%	1	F:receptor activity
fig|562.412.peg.4883	l-fucose:h+ symporter permease	0	1	0	100%	1	P:transmembrane transport
fig|562.412.peg.497	is3-family transposase	0	1	0	100%	2	F:DNA binding; P:DNA integration
fig|562.413.peg.2389	autotransporter family domain protein	0	1	0	100%	1	C:outer membrane
fig|562.418.peg.3407	membrane protein	0	1	0	100%	1	C:integral to membrane
fig|562.413.peg.3808	transcriptional regulator	0	1	0	100%	1	F:DNA binding
fig|562.423.peg.1387	regulatory protein ciii	0	1	0	100%	2	F:transcription coactivator activity; P:regulation of transcription, DNA-dependent
fig|562.423.peg.5197	excisionase	0	1	0	100%	3	F:DNA binding; F:nucleotide binding; P:DNA recombination
