# Supplementary material for: Comparisons of infant Escherichia coli isolates link genomic profiles with adaptation to the ecological niche
Source: BMC Genomics. 2013 Feb 5;14:81. doi: 10.1186/1471-2164-14-81 (PMC3637554; doi:10.1186/1471-2164-14-81)
Supplement: Additional file 23 — Containing blast2GO re-annotations of the individual enrichment analyses. [file 1471-2164-14-81-S23.txt]

Seq. Name	Seq. Description	Seq. Length	#Hits	min. eValue	mean Similarity	#GOs	GOs	Enzyme Codes	InterProScan
fig|562.408.peg.1028	5 -nucleotidase protein	1554	20	0.0	99.1%	4	F:metal ion binding; P:nucleotide catabolic process; F:nucleotide binding; F:5'-nucleotidase activity	EC:3.1.3.5
fig|562.408.peg.1066	non-ribosomal peptide synthase	576	20	2.33042E-109	84.65%	5	F:cofactor binding; F:ligase activity; F:phosphopantetheine binding; P:metabolic process; F:acyl carrier activity	-
fig|562.408.peg.1100	hypothetical protein HMPREF9531_00619 [Escherichia coli MS 45-1]	135	13	3.30952E-21	99.3076923076923%	0	-
fig|562.408.peg.1101	polysialic acid capsule expression protein	984	20	0.0	99.1%	5	F:arabinose-5-phosphate isomerase activity; P:carbohydrate metabolic process; F:ATP binding; F:sugar binding; F:homoserine O-acetyltransferase activity	EC:5.3.1.13; EC:2.3.1.31
fig|562.408.peg.1102	capsule polysaccharide export inner-membrane protein kpse	1149	20	0.0	99.3%	6	P:polysaccharide transport; C:plasma membrane; F:sugar efflux transmembrane transporter activity; C:integral to membrane; P:extracellular carbohydrate transport; C:Gram-negative-bacterium-type cell wall	-
fig|562.408.peg.1103	polysaccharide biosynthesis export protein	1677	20	0.0	99.15%	3	C:membrane; P:polysaccharide transport; F:polysaccharide transmembrane transporter activity	-
fig|562.408.peg.1104	3-deoxy-manno-octulosonate cytidylyltransferase	741	20	1.36438E-178	98.0%	3	C:cytoplasm; F:3-deoxy-manno-octulosonate cytidylyltransferase activity; P:keto-3-deoxy-D-manno-octulosonic acid biosynthetic process	EC:2.7.7.38
fig|562.408.peg.1257	capsule polysaccharide biosynthesis protein	1503	20	0.0	97.9%	2	P:polysaccharide transport; P:polysaccharide biosynthetic process	-
fig|562.408.peg.1258	capsule polysaccharide biosynthesis protein	1191	20	0.0	98.0%	2	P:polysaccharide transport; P:polysaccharide biosynthetic process	-
fig|562.408.peg.1564	hypothetical protein HMPREF9532_01814 [Escherichia coli MS 57-2]	144	2	5.71402E-25	100.0%	0	-
fig|562.408.peg.1601	superfamily i dna helicase	3516	20	0.0	98.4%	2	P:metabolic process; F:helicase activity	-
fig|562.408.peg.1604	type iv vi secretion system family	666	20	2.80719E-141	94.95%	0	-
fig|562.408.peg.1607	type vi secretion system hcp1 family	492	20	4.32652E-117	95.15%	0	-
fig|562.408.peg.1608	hypothetical protein UTI89_C3195 [Escherichia coli UTI89]	114	4	1.49981E-19	98.5%	0	-
fig|562.408.peg.1614	polyketide synthase	2601	20	0.0	71.5%	5	F:phosphopantetheine binding; F:acyl carrier activity; P:biosynthetic process; F:cofactor binding; F:transferase activity	-
fig|562.408.peg.1627	outer membrane receptor for iron compound colicin	2148	20	0.0	99.6%	5	C:cell outer membrane; F:receptor activity; P:transport; C:plasma membrane; F:transporter activity	-
fig|562.408.peg.1645	membrane transport protein	1164	20	0.0	99.1%	3	P:transmembrane transport; C:integral to membrane; F:transporter activity	-
fig|562.408.peg.1744	glycine rich transmembrane protein	1149	20	0.0	96.8%	1	C:integral to membrane	-
fig|562.408.peg.1747	hypothetical protein c3336 [Escherichia coli CFT073]	126	3	7.66142E-18	98.0%	0	-
fig|562.408.peg.1786	glycosyl transferase family 2	903	20	0.0	60.35%	1	F:transferase activity	-
fig|562.408.peg.2029	fimbrial protein	705	20	2.32035E-135	95.1%	2	P:cell adhesion; C:pilus	-
fig|562.408.peg.2031	fimbrial chaperone	597	20	9.12391E-141	95.55%	2	P:cellular cell wall organization; C:outer membrane-bounded periplasmic space	-
fig|562.408.peg.2033	minor fimbrial subunit	162	10	2.43444E-29	97.1%	2	P:cell adhesion; C:pilus	-
fig|562.408.peg.2035	minor fimbrial subunit precursor	516	20	2.78201E-105	98.45%	2	P:cell adhesion; C:pilus	-
fig|562.408.peg.2037	fimbrial adhesin	1122	20	0.0	89.65%	2	P:cell adhesion; C:pilus	-
fig|562.408.peg.2050	hypothetical protein c4195 [Escherichia coli CFT073]	132	4	1.34703E-23	88.5%	0	-
fig|562.408.peg.206	inner membrane protein	1065	20	0.0	99.25%	0	-
fig|562.408.peg.2071	glycosyltransferase	1116	20	0.0	94.95%	3	F:undecaprenyldiphospho-muramoylpentapeptide beta-N-acetylglucosaminyltransferase activity; P:metabolic process;	EC:2.4.1.227
fig|562.408.peg.2150	-like protein	753	20	1.27016E-177	98.7%	0	-
fig|562.408.peg.2169	hypothetical protein c2963 [Escherichia coli CFT073]	144	9	6.99714E-23	91.66666666666667%	0	-
fig|562.408.peg.2226	family transcriptional regulator	1035	20	0.0	74.25%	4	F:transcription factor activity; F:DNA binding; C:intracellular; P:regulation of transcription, DNA-dependent	-
fig|562.408.peg.2232	dihydrolipoyl dehydrogenase	1419	20	0.0	96.7%	5	P:cell redox homeostasis; F:FAD binding; C:cytoplasm; P:oxidation reduction; F:dihydrolipoyl dehydrogenase activity	EC:1.8.1.4
fig|562.408.peg.2237	l-lactate dehydrogenase	1074	20	0.0	91.7%	3	F:L-lactate dehydrogenase activity; P:oxidation reduction; C:cytoplasm	EC:1.1.1.27
fig|562.408.peg.2238	c4-dicarboxylate transport transcriptional regulatory protein	1359	20	0.0	88.15%	9	P:two-component signal transduction system (phosphorelay); F:transcription factor activity; F:DNA binding; C:intracellular; F:two-component response regulator activity; F:ATP binding; F:nucleoside-triphosphatase activity; F:transcription factor binding; P:regulation of transcription, DNA-dependent	EC:3.6.1.15
fig|562.408.peg.2239	transport sensor protein	1671	20	0.0	98.45%	5	P:two-component signal transduction system (phosphorelay); F:two-component sensor activity; P:peptidyl-histidine phosphorylation; F:ATP binding; C:membrane	-
fig|562.408.peg.2240	transport sensor protein	120	17	1.58013E-17	96.3529411764706%	5	P:two-component signal transduction system (phosphorelay); F:two-component sensor activity; P:peptidyl-histidine phosphorylation; F:ATP binding; C:membrane	-
fig|562.408.peg.2253	family regulatory protein	885	20	0.0	93.65%	3	F:transcription factor activity; F:DNA binding; P:regulation of transcription, DNA-dependent	-
fig|562.408.peg.2254	hypothetical protein c5059 [Escherichia coli CFT073]	114	3	1.31527E-17	100.0%	2	C:plasma membrane; C:integral to membrane	-
fig|562.408.peg.2255	family protein	411	20	1.6201E-68	93.65%	3	F:hydrolase activity; C:plasma membrane; C:integral to membrane	-
fig|562.408.peg.2256	family protein	690	20	7.80797E-96	96.55%	2	C:membrane; F:hydrolase activity	-
fig|562.408.peg.2271	abc transport system oligopeptide translocator	837	20	0.0	94.55%	3	F:ATPase activity; P:ATP catabolic process; F:ATP binding	EC:3.6.1.3
fig|562.408.peg.2272	abc transport system permease component	834	20	4.85932E-139	96.25%	4	P:transport; C:plasma membrane; C:integral to membrane; F:transporter activity	-
fig|562.408.peg.2344	molybdenum-pterin-binding-protein	429	20	4.49597E-84	97.35%	5	F:molybdate transmembrane-transporting ATPase activity; F:molybdenum ion binding; P:transport; F:ATP binding; C:ATP-binding cassette (ABC) transporter complex	EC:3.6.3.29
fig|562.408.peg.2350	exported protein	204	14	1.36614E-38	97.35714285714286%	0	-
fig|562.408.peg.2351	lipoprotein	423	20	2.98378E-78	87.1%	0	-
fig|562.408.peg.2352	adhesin invasin-like protein	1020	20	0.0	90.6%	0	-
fig|562.408.peg.2374	condensation domain protein	1617	20	0.0	99.3%	16	P:transmembrane transport; F:phosphopantetheine binding; P:oxidation reduction; F:hydrolase activity, acting on ester bonds; C:integral to membrane; F:ATPase activity, coupled to transmembrane movement of substances; P:biosynthetic process; F:acyl carrier activity; P:ATP catabolic process; F:ligase activity; F:isochorismate synthase activity; F:oxidoreductase activity; F:ATP binding; F:transferas…	EC:5.4.4.2; EC:4.1.3.0
fig|562.408.peg.2376	yersiniabactin biosynthetic protein	6624	20	0.0	99.0%	16	P:transmembrane transport; F:phosphopantetheine binding; P:oxidation reduction; F:hydrolase activity, acting on ester bonds; C:integral to membrane; F:ATPase activity, coupled to transmembrane movement of substances; P:biosynthetic process; F:acyl carrier activity; P:ATP catabolic process; F:ligase activity; F:isochorismate synthase activity; F:oxidoreductase activity; F:ATP binding; F:transferas…	EC:5.4.4.2; EC:4.1.3.0
fig|562.408.peg.2380	membrane protein	330	20	4.1021E-75	70.3%	0	-
fig|562.408.peg.2494	sugar kinase	879	20	0.0	99.5%	4	F:ketohexokinase activity; P:phosphorylation; P:D-ribose metabolic process; F:ribokinase activity	EC:2.7.1.3; EC:2.7.1.15
fig|562.408.peg.2500	abc atp-binding protein	2061	20	0.0	99.0%	5	P:transmembrane transport; C:integral to membrane; F:ATPase activity, coupled to transmembrane movement of substances; P:ATP catabolic process; F:ATP binding	-
fig|562.408.peg.2501	ferric enterochelin esterase	1230	20	0.0	91.85%	4	F:enterochelin esterase activity; P:iron ion transport; C:cytoplasm; F:iron ion binding	-
fig|562.408.peg.2502	protein	957	20	0.0	93.15%	1	F:hydrolase activity	-
fig|562.408.peg.2503	outer membrane receptor	159	20	1.47815E-28	98.9%	7	P:siderophore transport; F:receptor activity; F:siderophore-iron transmembrane transporter activity; C:plasma membrane; F:iron ion binding; C:cell outer membrane; C:integral to membrane	-
fig|562.408.peg.251	pts fru iib component	315	20	1.4996E-66	91.8%	4	C:membrane; P:phosphoenolpyruvate-dependent sugar phosphotransferase system; F:sugar:hydrogen symporter activity; F:protein-N(PI)-phosphohistidine-sugar phosphotransferase activity	EC:2.7.1.69
fig|562.408.peg.2521	hypothetical protein ECED1_4726 [Escherichia coli ED1a]	321	15	6.68191E-71	98.13333333333334%	0	-
fig|562.408.peg.2522	membrane protein	450	20	8.58041E-102	91.35%	0	-
fig|562.408.peg.2526	l-sorbose 1-phosphate reductase	1230	20	0.0	99.1%	3	F:zinc ion binding; F:L-iditol 2-dehydrogenase activity; P:oxidation reduction	EC:1.1.1.14
fig|562.408.peg.2527	sorbose permease iid component	825	20	6.98983E-167	99.3%	3	C:integral to membrane; P:phosphoenolpyruvate-dependent sugar phosphotransferase system; F:protein-N(PI)-phosphohistidine-sugar phosphotransferase activity	EC:2.7.1.69
fig|562.408.peg.2528	mannose permease iic component	798	20	3.83029E-162	98.05%	3	C:integral to membrane; P:phosphoenolpyruvate-dependent sugar phosphotransferase system; F:protein-N(PI)-phosphohistidine-sugar phosphotransferase activity	EC:2.7.1.69
fig|562.408.peg.2529	sorbose-permease pts system iib component	495	20	9.65629E-116	97.35%	3	P:phosphoenolpyruvate-dependent sugar phosphotransferase system; C:cytoplasm; F:protein-N(PI)-phosphohistidine-sugar phosphotransferase activity	EC:2.7.1.69
fig|562.408.peg.253	transcriptional antiterminator	1554	20	0.0	99.2%	5	F:DNA binding; P:phosphoenolpyruvate-dependent sugar phosphotransferase system; F:sugar:hydrogen symporter activity; P:regulation of transcription, DNA-dependent; F:protein-N(PI)-phosphohistidine-sugar phosphotransferase activity	EC:2.7.1.69
fig|562.408.peg.2530	pts mannose fructose sorbose iia component domain protein	408	20	5.69921E-93	97.85%	4	C:integral to membrane; P:phosphoenolpyruvate-dependent sugar phosphotransferase system; C:cytoplasm; F:protein-N(PI)-phosphohistidine-sugar phosphotransferase activity	EC:2.7.1.69
fig|562.408.peg.2532	sorbitol operon regulator	948	20	0.0	99.15%	7	F:transcription factor activity; F:transcription regulator activity; F:DNA binding; F:carbohydrate binding; P:transcription initiation; F:sigma factor activity; P:regulation of transcription, DNA-dependent	-
fig|562.408.peg.2539	hypothetical protein c0173 [Escherichia coli CFT073]	141	3	1.12982E-23	98.0%	0	-
fig|562.408.peg.2552	-like protein	978	20	0.0	93.2%	0	-
fig|562.408.peg.2553	-like protein	2178	20	0.0	98.5%	1	P:cell adhesion	-
fig|562.408.peg.257	dna-binding protein	201	19	5.34496E-39	64.78947368421052%	1	F:DNA binding
fig|562.408.peg.2617	transcriptional regulator	216	20	3.46574E-44	95.95%	3	F:transcription factor activity; F:DNA binding; P:regulation of transcription, DNA-dependent	-
fig|562.408.peg.2622	methyltransferase domain family protein	162	20	1.94008E-31	97.2%	4	C:integral to membrane; P:methylation; F:protein binding; F:methyltransferase activity	EC:2.1.1.0
fig|562.408.peg.2624	zn-finger protein	261	20	9.33021E-57	92.4%	0	-
fig|562.408.peg.2625	sgc region protein	1122	20	0.0	94.55%	5	F:metal ion binding; P:metabolic process; F:cellulase activity; F:metallopeptidase activity; F:aminopeptidase activity	EC:3.2.1.4; EC:3.4.11.0
fig|562.408.peg.2626	pts lactose cellobiose specific iib subunit	279	20	2.14779E-59	89.7%	5	C:cytoplasm; F:kinase activity; P:phosphoenolpyruvate-dependent sugar phosphotransferase system; F:sugar:hydrogen symporter activity; F:protein-N(PI)-phosphohistidine-sugar phosphotransferase activity	EC:2.7.1.69
fig|562.408.peg.2627	pts iic component	1314	20	0.0	97.9%	4	C:integral to membrane; P:phosphoenolpyruvate-dependent sugar phosphotransferase system; C:plasma membrane; F:protein-N(PI)-phosphohistidine-sugar phosphotransferase activity	EC:2.7.1.69
fig|562.408.peg.2628	nucleoside triphosphatase	807	20	0.0	96.65%	3	F:protein binding; F:catalytic activity; P:metabolic process	-
fig|562.408.peg.2629	phosphoenolpyruvate-dependent sugar phosphotransferase eiia 2	432	20	5.12988E-100	86.75%	5	C:cytoplasm; F:kinase activity; P:phosphoenolpyruvate-dependent sugar phosphotransferase system; F:sugar:hydrogen symporter activity; F:protein-N(PI)-phosphohistidine-sugar phosphotransferase activity	EC:2.7.1.69
fig|562.408.peg.2630	epimerase	633	20	2.56924E-142	84.6%	2	P:carbohydrate metabolic process; F:ribulose-phosphate 3-epimerase activity	EC:5.1.3.1
fig|562.408.peg.2631	regulatory protein	783	20	0.0	95.9%	5	F:transcription factor activity; F:DNA binding; C:intracellular; F:protein binding; P:regulation of transcription, DNA-dependent	-
fig|562.408.peg.2633	dihydrodipicolinate synthase	906	20	0.0	86.5%	2	F:lyase activity; P:metabolic process	-
fig|562.408.peg.2634	family	1968	20	0.0	86.0%	3	F:protein binding; P:metabolic process; F:dihydroxy-acid dehydratase activity	EC:4.2.1.9
fig|562.408.peg.2635	gluconate permease	1350	20	0.0	81.4%	4	P:gluconate transmembrane transport; C:plasma membrane; C:integral to membrane; F:gluconate transmembrane transporter activity	-
fig|562.408.peg.2636	hypothetical protein EC182770_0445 [Escherichia coli 1827-70]	123	3	1.1016E-20	100.0%	0	-
fig|562.408.peg.2637	glycerone kinase	987	20	0.0	67.8%	3	F:transcription regulator activity; F:DNA binding; F:carbohydrate binding	-
fig|562.408.peg.2638	integral membrane protein	666	20	2.56052E-152	82.8%	3	F:carbohydrate transmembrane transporter activity; C:integral to membrane; P:carbohydrate transmembrane transport	-
fig|562.408.peg.2693	chemotaxis protein	921	20	0.0	92.95%	0	-
fig|562.408.peg.2702	fic family protein	1296	20	0.0	98.6%	3	F:transcription factor activity; C:intracellular; P:regulation of transcription, DNA-dependent	-
fig|562.408.peg.2755	domain-containing protein	1269	20	0.0	86.4%	0	-
fig|562.408.peg.2756	toxin-antitoxin antitoxin xre family	492	20	4.96755E-89	91.3%	1	F:sequence-specific DNA binding	-
fig|562.408.peg.2774	lipoprotein	531	20	8.99774E-114	97.5%	0	-
fig|562.408.peg.2775	hypothetical protein c2402 [Escherichia coli CFT073]	138	5	3.342E-24	93.2%	0	-
fig|562.408.peg.2782	rep protein	384	20	6.74158E-74	84.8%	4	P:DNA methylation on adenine; P:DNA replication; F:site-specific DNA-methyltransferase (adenine-specific) activity; P:plasmid maintenance	EC:2.1.1.72
fig|562.408.peg.2785	hypothetical protein c2410 [Escherichia coli CFT073]	480	20	5.98226E-108	93.45%	0	-
fig|562.408.peg.2788	hypothetical protein c2414 [Escherichia coli CFT073]	297	15	1.29683E-64	94.06666666666666%	0	-
fig|562.408.peg.2790	phage regulatory protein	219	20	8.31757E-45	82.6%	0	-
fig|562.408.peg.2794	salicylate synthase	1305	20	0.0	99.05%	16	P:transmembrane transport; F:phosphopantetheine binding; P:oxidation reduction; F:hydrolase activity, acting on ester bonds; C:integral to membrane; F:ATPase activity, coupled to transmembrane movement of substances; P:biosynthetic process; F:anthranilate synthase activity; F:acyl carrier activity; P:ATP catabolic process; F:ligase activity; F:isochorismate synthase activity; F:oxidoreductase act…	EC:4.1.3.27; EC:5.4.4.2
fig|562.408.peg.2795	major facilitator superfamily protein	1281	20	0.0	99.4%	16	P:transmembrane transport; F:phosphopantetheine binding; P:oxidation reduction; F:hydrolase activity, acting on ester bonds; C:integral to membrane; F:ATPase activity, coupled to transmembrane movement of substances; P:biosynthetic process; F:acyl carrier activity; P:ATP catabolic process; F:ligase activity; F:isochorismate synthase activity; F:oxidoreductase activity; F:ATP binding; F:transferas…	EC:5.4.4.2; EC:4.1.3.0
fig|562.408.peg.2796	abc atp-binding protein	1803	20	0.0	99.4%	16	P:transmembrane transport; F:phosphopantetheine binding; P:oxidation reduction; F:hydrolase activity, acting on ester bonds; C:integral to membrane; F:ATPase activity, coupled to transmembrane movement of substances; P:biosynthetic process; F:acyl carrier activity; P:ATP catabolic process; F:ligase activity; F:isochorismate synthase activity; F:oxidoreductase activity; F:ATP binding; F:transferas…	EC:5.4.4.2; EC:4.1.3.0
fig|562.408.peg.2797	abc transporter transmembrane region family protein	1713	20	0.0	99.0%	16	P:transmembrane transport; F:phosphopantetheine binding; P:oxidation reduction; F:hydrolase activity, acting on ester bonds; C:integral to membrane; F:ATPase activity, coupled to transmembrane movement of substances; P:biosynthetic process; F:acyl carrier activity; P:ATP catabolic process; F:ligase activity; F:isochorismate synthase activity; F:oxidoreductase activity; F:ATP binding; F:transferas…	EC:5.4.4.2; EC:4.1.3.0
fig|562.408.peg.2798	bacterial regulatory helix-turn-helix family protein	960	20	0.0	98.75%	4	F:transcription factor activity; F:sequence-specific DNA binding; C:intracellular; P:regulation of transcription, DNA-dependent	-
fig|562.408.peg.2802	thiazolinyl imide reductase family protein	1101	20	0.0	98.95%	16	P:transmembrane transport; F:phosphopantetheine binding; P:oxidation reduction; F:hydrolase activity, acting on ester bonds; C:integral to membrane; F:ATPase activity, coupled to transmembrane movement of substances; P:biosynthetic process; F:acyl carrier activity; P:ATP catabolic process; F:ligase activity; F:isochorismate synthase activity; F:oxidoreductase activity; F:ATP binding; F:transferas…	EC:5.4.4.2; EC:4.1.3.0
fig|562.408.peg.2803	thioesterase domain protein	804	20	0.0	99.25%	16	P:transmembrane transport; F:phosphopantetheine binding; P:oxidation reduction; F:hydrolase activity, acting on ester bonds; C:integral to membrane; F:ATPase activity, coupled to transmembrane movement of substances; P:biosynthetic process; F:acyl carrier activity; P:ATP catabolic process; F:ligase activity; F:isochorismate synthase activity; F:oxidoreductase activity; F:ATP binding; F:transferas…	EC:5.4.4.2; EC:4.1.3.0
fig|562.408.peg.2804	-dihydroxybenzoate-amp ligase	1578	20	0.0	99.15%	17	F:oxo-acid-lyase activity; F:cofactor binding; P:negative regulation of transcription from RNA polymerase II promoter; F:(2,3-dihydroxybenzoyl)adenylate synthase activity; F:ligase activity; F:oxidoreductase activity; C:integral to membrane; F:isochorismate synthase activity; F:phosphopantetheine binding; F:acyl carrier activity; F:ATPase activity, coupled to transmembrane movement of substances;…	EC:4.1.3.0; EC:2.7.7.58; EC:5.4.4.2
fig|562.408.peg.2827	alkylhydroperoxidase family core domain protein	432	20	5.79855E-102	95.25%	2	P:oxidation reduction; F:peroxidase activity	EC:1.11.1.7
fig|562.408.peg.2874	integrating conjugative element pfl_4695 family	489	20	7.16332E-112	81.55%	0	-
fig|562.408.peg.2882	organophosphate reductase	852	20	0.0	98.65%	2	P:oxidation reduction; F:morphine 6-dehydrogenase activity	EC:1.1.1.218
fig|562.408.peg.2895	cytoplasmic protein	552	20	5.04498E-128	97.6%	0	-
fig|562.408.peg.2896	transcriptional family	621	20	2.40879E-125	99.25%	6	P:two-component signal transduction system (phosphorelay); F:transcription factor activity; F:sequence-specific DNA binding; C:intracellular; F:two-component response regulator activity; P:regulation of transcription, DNA-dependent	-
fig|562.408.peg.2897	hbia	138	20	1.01362E-24	98.95%	6	P:two-component signal transduction system (phosphorelay); F:transcription factor activity; F:sequence-specific DNA binding; C:intracellular; F:two-component response regulator activity; P:regulation of transcription, DNA-dependent	-
fig|562.408.peg.2898	type 1 fimbriae regulatory protein	564	20	2.10781E-136	99.05%	3	F:DNA binding; P:DNA integration; P:DNA recombination	-
fig|562.408.peg.3068	pfkb family carbohydrate kinase	957	20	0.0	99.15%	2	F:kinase activity; P:phosphorylation	-
fig|562.408.peg.3070	hypothetical protein UTI89_C3696 [Escherichia coli UTI89]	129	8	5.75236E-16	99.625%	0	-
fig|562.408.peg.3072	ribose abc transporter	891	20	0.0	93.95%	2	F:monosaccharide-transporting ATPase activity; P:carbohydrate transport	EC:3.6.3.17
fig|562.408.peg.3073	sugar uptake abc transporter atp-binding protein	1500	20	0.0	99.35%	5	P:ATP catabolic process; F:ATP binding; F:monosaccharide-transporting ATPase activity; P:carbohydrate transport; C:plasma membrane	EC:3.6.3.17
fig|562.408.peg.3076	conserved protein	1047	20	0.0	98.3%	0	-
fig|562.408.peg.3090	abc 3 transport family protein	222	20	5.93489E-45	91.6%	4	F:ATPase activity, coupled to transmembrane movement of substances; P:transport; F:ATP binding; C:integral to membrane	-
fig|562.408.peg.3103	hypothetical protein c1249 [Escherichia coli CFT073]	171	2	2.89067E-33	100.0%	0	-
fig|562.408.peg.3118	hypothetical protein c2662 [Escherichia coli CFT073]	153	7	8.551E-19	93.57142857142857%	0	-
fig|562.408.peg.3197	disulfide oxidoreductase	672	20	5.34726E-163	97.65%	6	C:integral to membrane; P:electron transport chain; F:protein disulfide oxidoreductase activity; F:isomerase activity; P:transport; C:plasma membrane	-
fig|562.408.peg.3198	disulfide isomerase	567	20	1.37845E-122	99.2%	4	P:cell redox homeostasis; F:isomerase activity; F:protein disulfide oxidoreductase activity; C:outer membrane-bounded periplasmic space	-
fig|562.408.peg.3199	disulfide isomerase	120	6	7.09534E-17	91.83333333333333%	3	F:protein disulfide oxidoreductase activity; C:outer membrane-bounded periplasmic space; F:isomerase activity
fig|562.408.peg.3200	arylsulfate sulfotransferase	1797	20	0.0	98.4%	1	F:arylsulfate sulfotransferase activity	EC:2.8.2.22
fig|562.408.peg.3209	-dependent outer membrane ferric coprogen receptor	2136	20	0.0	99.55%	7	P:siderophore transport; F:receptor activity; F:siderophore-iron transmembrane transporter activity; C:plasma membrane; F:iron ion binding; C:cell outer membrane; C:integral to membrane	-
fig|562.408.peg.3211	ferrichrome abc superfamily atp binding cassette abc protein	810	20	0.0	98.15%	3	F:phosphonate transmembrane-transporting ATPase activity; P:ATP catabolic process; F:ATP binding	EC:3.6.3.28
fig|562.408.peg.3212	permease of ferrichrome abc transporter	984	20	1.50432E-147	99.0%	4	P:transport; C:plasma membrane; C:integral to membrane; F:transporter activity	-
fig|562.408.peg.3213	iron chelate uptake abc permease protein	1038	20	1.17637E-176	98.85%	4	P:transport; C:plasma membrane; C:integral to membrane; F:transporter activity	-
fig|562.408.peg.3214	periplasmic binding protein	948	20	0.0	99.55%	2	F:iron ion transmembrane transporter activity; P:high-affinity iron ion transport	-
fig|562.408.peg.3215	transcriptional regulator	888	20	0.0	97.9%	5	F:sugar binding; P:carbohydrate metabolic process; F:transcription factor activity; F:isomerase activity; P:regulation of transcription, DNA-dependent	-
fig|562.408.peg.3218	hypothetical protein ECNC101_08419 [Escherichia coli NC101]	711	20	1.44707E-174	96.15%	0	-
fig|562.408.peg.3235	hypothetical protein HMPREF9551_00772 [Escherichia coli MS 196-1]	138	3	6.3442E-23	98.0%	0	-
fig|562.408.peg.3285	hypothetical protein c1594 [Escherichia coli CFT073]	279	20	5.63421E-46	82.4%	0	-
fig|562.408.peg.3287	abc 3 transport family protein	858	20	1.35525E-173	98.15%	4	F:ATPase activity, coupled to transmembrane movement of substances; P:transport; F:ATP binding; C:integral to membrane	-
fig|562.408.peg.3288	abc 3 transport family protein	858	20	1.88869E-172	97.9%	4	F:ATPase activity, coupled to transmembrane movement of substances; P:transport; F:ATP binding; C:integral to membrane	-
fig|562.408.peg.3289	iron transport atp-binding component	828	20	0.0	99.0%	4	F:phosphonate transmembrane-transporting ATPase activity; P:ATP catabolic process; F:ATP binding; F:iron-chelate-transporting ATPase activity	EC:3.6.3.28; EC:3.6.3.34
fig|562.408.peg.3290	periplasmic solute binding family protein	792	20	0.0	99.4%	3	P:metal ion transport; F:metal ion binding; P:cell adhesion	-
fig|562.408.peg.3295	hypothetical protein ECOK1_3024 [Escherichia coli IHE3034]	126	4	3.55396E-21	98.5%	0	-
fig|562.408.peg.3327	ribokinase	1215	20	0.0	93.2%	7	F:ribokinase activity; P:D-ribose metabolic process; F:transcription factor activity; F:DNA binding; C:intracellular; P:phosphorylation; P:regulation of transcription, DNA-dependent	EC:2.7.1.15
fig|562.408.peg.3471	phage integrase	1221	20	0.0	91.4%	3	F:DNA binding; P:DNA integration; P:DNA recombination	-
fig|562.408.peg.3550	conserved hypothetical protein [Escherichia coli 83972]	117	4	3.5537E-17	96.25%	0	-
fig|562.408.peg.3551	conserved domain protein	297	14	3.0558E-45	96.78571428571429%	0	-
fig|562.408.peg.3552	tetratricopeptide repeat protein	960	20	0.0	88.0%	2	F:transferase activity, transferring glycosyl groups; F:binding	-
fig|562.408.peg.3572	pesticin receptor	993	20	0.0	100.0%	7	P:siderophore transport; F:receptor activity; F:siderophore-iron transmembrane transporter activity; C:plasma membrane; F:iron ion binding; C:cell outer membrane; C:integral to membrane	-
fig|562.408.peg.3590	conserved domain protein	570	20	2.59124E-135	92.7%	0	-
fig|562.408.peg.3755	protein	363	14	3.89682E-83	96.28571428571429%	0	-
fig|562.408.peg.3756	conserved hypothetical protein [Escherichia coli MS 21-1]	123	13	1.00559E-18	91.15384615384616%	0	-
fig|562.408.peg.3760	-like protein	1464	20	0.0	96.65%	0	-
fig|562.408.peg.3761	type iv pilin	534	20	4.16572E-79	94.6%	0	-
fig|562.408.peg.3762	conjugal transfer protein	306	20	1.01878E-61	91.35%	1	P:conjugation	-
fig|562.408.peg.3764	conjugal transfer protein	1473	20	0.0	90.25%	1	P:unidirectional conjugation	-
fig|562.408.peg.3772	abc transporter	768	20	2.10421E-168	86.35%	3	F:ATPase activity; P:ATP catabolic process; F:ATP binding	EC:3.6.1.3
fig|562.408.peg.3774	periplasmic binding protein	990	20	0.0	85.5%	2	F:iron ion transmembrane transporter activity; P:high-affinity iron ion transport	-
fig|562.408.peg.4017	l-idonate 5-dehydrogenase	1032	20	0.0	99.0%	7	F:L-idonate 2-dehydrogenase activity; P:D-gluconate metabolic process; F:protein binding; P:L-idonate catabolic process; F:L-idonate 5-dehydrogenase activity; F:zinc ion binding; P:oxidation reduction	EC:1.1.1.128; EC:1.1.1.264
fig|562.408.peg.4018	gluconate 5-dehydrogenase	765	20	0.0	98.7%	6	C:cytoplasm; P:D-gluconate metabolic process; F:binding; F:gluconate 5-dehydrogenase activity; P:L-idonate catabolic process; P:oxidation reduction	EC:1.1.1.69
fig|562.408.peg.4019	gnt-ii system l-idonate transporter	1320	20	0.0	99.05%	7	P:D-gluconate metabolic process; F:L-idonate transmembrane transporter activity; P:gluconate transmembrane transport; P:L-idonate transport; C:plasma membrane; C:integral to membrane; F:gluconate transmembrane transporter activity	-
fig|562.408.peg.4020	hth-type transcriptional regulator idnr	999	20	0.0	98.3%	6	P:D-gluconate metabolic process; F:transcription factor activity; F:DNA binding; C:intracellular; F:protein binding; P:regulation of transcription, DNA-dependent	-
fig|562.408.peg.4033	hypothetical protein EcoM_04163 [Escherichia coli WV_060327]	135	5	6.109E-23	96.8%	0	-
fig|562.408.peg.4034	arginine deiminase	1221	20	0.0	98.75%	7	F:two-component response regulator activity; P:two-component signal transduction system (phosphorelay); P:arginine catabolic process; P:regulation of transcription, DNA-dependent; F:DNA binding; F:arginine deiminase activity; C:cytoplasm	EC:3.5.3.6
fig|562.408.peg.4068	proline betaine major facilitator transporter	1317	20	0.0	98.7%	3	P:transmembrane transport; C:integral to membrane; F:transporter activity	-
fig|562.408.peg.4162	polysialic acid transport atp-binding protein	666	20	3.16656E-132	93.25%	5	P:transport; F:capsular-polysaccharide-transporting ATPase activity; P:ATP catabolic process; F:ATP binding; C:plasma membrane	EC:3.6.3.38
fig|562.408.peg.4163	abc-2 type transporter	777	20	0.0	98.75%	5	F:ATPase activity, coupled to transmembrane movement of substances; C:plasma membrane; P:transport; F:ATP binding; C:integral to membrane	-
fig|562.408.peg.4221	hypothetical protein c0646 [Escherichia coli CFT073]	198	5	1.99101E-39	99.6%	0	-
fig|562.408.peg.4256	transcriptional regulator	768	20	0.0	89.9%	2	F:DNA binding; P:regulation of transcription, DNA-dependent	-
fig|562.408.peg.4259	periplasmic binding protein	975	20	0.0	95.85%	2	F:receptor activity; C:outer membrane-bounded periplasmic space	-
fig|562.408.peg.4260	permease subunit	507	17	3.53616E-83	89.11764705882354%	0	-
fig|562.408.peg.4261	integral membrane protein	1491	20	0.0	91.9%	0	-
fig|562.408.peg.4264	hypothetical protein EcSMS35_4205 [Escherichia coli SMS-3-5]	117	1	6.61061E-18	100.0%	0	-
fig|562.408.peg.4265	isochorismatase family protein	669	20	1.86562E-147	92.75%	2	F:isochorismatase activity; P:metabolic process	EC:3.3.2.1
fig|562.408.peg.4266	pf11392 family protein	861	20	0.0	98.35%	0	-
fig|562.408.peg.4270	glutamyl-trna amidotransferase subunit a	390	20	7.26308E-89	87.9%	2	F:ligase activity; F:transferase activity	-
fig|562.408.peg.4276	6-phospho 3-hexuloisomerase	558	20	7.48391E-134	79.6%	4	P:carbohydrate metabolic process; F:isomerase activity; F:lyase activity; F:sugar binding	-
fig|562.408.peg.4277	type vi secretion system hcp1 family	690	20	4.21179E-166	91.7%	1	C:integral to membrane	-
fig|562.408.peg.4278	hypothetical protein c4754 [Escherichia coli CFT073]	258	20	1.90022E-54	72.3%	0	-
fig|562.408.peg.4280	hypothetical protein c4752 [Escherichia coli CFT073]	126	3	3.33077E-21	98.33333333333333%	0	-
fig|562.408.peg.4342	prophage lambda integrase	1143	20	0.0	99.05%	4	F:integrase activity; F:DNA binding; P:DNA integration; P:DNA recombination	-
fig|562.408.peg.438	calcium channel bi-1	231	10	2.50818E-48	96.7%	0	-
fig|562.408.peg.4425	paar motif protein	285	20	2.7798E-38	95.9%	4	P:transposition, DNA-mediated; F:transposase activity; F:receptor activity; F:DNA binding	-
fig|562.408.peg.4428	uropathogenic specific protein	1782	20	0.0	94.9%	6	F:deoxyribonuclease I activity; P:cytolysis; F:nucleic acid binding; P:response to bacterium; F:receptor binding; P:pathogenesis	EC:3.1.21.1
fig|562.408.peg.4429	colicin immunity protein	291	20	7.68951E-50	89.25%	2	F:toxin binding; P:bacteriocin immunity	-
fig|562.408.peg.4431	colicin immunity protein	183	20	3.19356E-36	89.65%	2	F:toxin binding; P:bacteriocin immunity	-
fig|562.408.peg.4432	colicin immunity protein	291	20	3.13268E-63	90.95%	2	F:toxin binding; P:bacteriocin immunity	-
fig|562.408.peg.445	periplasmic binding protein	1023	20	0.0	99.1%	3	F:iron ion transmembrane transporter activity; F:ATP binding; P:high-affinity iron ion transport	-
fig|562.408.peg.446	abc 3 transport family protein	852	20	1.0159E-161	98.75%	4	P:transport; C:plasma membrane; C:integral to membrane; F:transporter activity	-
fig|562.408.peg.447	iron compound abc atp-binding protein	759	20	3.33981E-180	98.35%	3	F:phosphonate transmembrane-transporting ATPase activity; P:ATP catabolic process; F:ATP binding	EC:3.6.3.28
fig|562.408.peg.448	methyltransferase domain protein	813	20	0.0	98.45%	2	F:methyltransferase activity; P:methylation	EC:2.1.1.0
fig|562.408.peg.449	molybdenum transport protein	837	20	0.0	96.9%	2	F:nicotinate-nucleotide diphosphorylase (carboxylating) activity; P:NAD biosynthetic process	EC:2.4.2.19
fig|562.408.peg.450	-dependent receptor	1110	20	0.0	99.3%	6	C:integral to membrane; C:cell outer membrane; F:receptor activity; P:transport; C:plasma membrane; F:transporter activity	-
fig|562.408.peg.4512	nucleoside-specific channel-forming protein tsx	762	20	0.0	93.9%	1	C:cell outer membrane	-
fig|562.408.peg.4659	hemin transport system permease protein	993	20	0.0	99.35%	4	P:transport; C:plasma membrane; C:integral to membrane; F:transporter activity	-
fig|562.408.peg.4660	shuy-like protein	624	20	8.89415E-130	99.45%	3	P:oxidation reduction; F:flavin reductase activity; F:binding	EC:1.5.1.30
fig|562.408.peg.4661	heme iron utilization protein	495	20	5.731E-118	97.35%	0	-
fig|562.408.peg.4662	coproporphyrinogen iii oxidase	1338	20	0.0	99.15%	6	F:coproporphyrinogen dehydrogenase activity; C:cytoplasm; F:coproporphyrinogen oxidase activity; F:iron-sulfur cluster binding; P:porphyrin biosynthetic process; P:oxidation reduction	EC:1.3.99.22; EC:1.3.3.3
fig|562.408.peg.4663	periplasmic binding protein	834	20	0.0	98.85%	3	F:iron ion transmembrane transporter activity; F:metal ion binding; P:high-affinity iron ion transport	-
fig|562.408.peg.4664	hypothetical protein c4311 [Escherichia coli CFT073]	162	17	1.22926E-29	92.05882352941177%	0	-
fig|562.408.peg.4665	hypothetical protein c4310 [Escherichia coli CFT073]	162	7	1.71069E-31	82.42857142857143%	0	-
fig|562.408.peg.4666	outer membrane heme hemoglobin receptor	1983	20	0.0	99.45%	5	C:cell outer membrane; F:receptor activity; P:transport; C:plasma membrane; F:transporter activity	-
fig|562.408.peg.4667	hemin transport protein	1029	20	0.0	99.05%	1	P:iron ion transport	-
fig|562.408.peg.4701	gcn5-related n-acetyltransferase	246	20	4.13319E-51	75.3%	2	F:N-acetyltransferase activity; P:metabolic process	-
fig|562.408.peg.4702	upf0386 protein yjhx	258	20	1.31424E-45	94.15%	0	-
fig|562.408.peg.4722	citrate transporter	1032	20	4.76751E-104	93.6%	4	C:membrane; P:sodium ion transport; P:transmembrane transport; F:transporter activity	-
fig|562.408.peg.4724	bnr asp-box repeat protein	1170	20	0.0	94.55%	2	F:hydrolase activity, acting on glycosyl bonds; P:metabolic process	-
fig|562.408.peg.4730	transcriptional regulator	732	20	1.09436E-161	93.6%	4	F:transcription factor activity; F:DNA binding; C:intracellular; P:regulation of transcription, DNA-dependent	-
fig|562.408.peg.4752	hypothetical protein c3410 [Escherichia coli CFT073]	114	9	2.72763E-17	93.22222222222223%	0	-
fig|562.408.peg.4758	impa family protein	1377	20	0.0	92.95%	0	-
fig|562.408.peg.4760	type vi secretion vc_a0113 family	537	20	9.42163E-127	84.9%	0	-
fig|562.408.peg.4766	conserved domain protein	1578	20	0.0	90.4%	0	-
fig|562.408.peg.4768	domain protein	3333	20	0.0	96.45%	0	-
fig|562.408.peg.4824	carboxymethylenebutenolidase	921	20	0.0	99.45%	2	F:aminopeptidase activity; P:proteolysis	EC:3.4.11.0
fig|562.408.peg.4839	transcriptional family	525	20	2.90483E-99	69.7%	4	F:transcription factor activity; F:DNA binding; C:intracellular; P:regulation of transcription, DNA-dependent	-
fig|562.408.peg.4840	cp4-like integrase	177	20	1.81586E-33	94.4%	3	F:DNA binding; P:DNA integration; P:DNA recombination	-
fig|562.408.peg.5036	hemolysin activator	1452	20	0.0	99.0%	0	-
fig|562.408.peg.5045	mutator family	165	20	1.03648E-28	99.3%	4	P:transposition, DNA-mediated; F:transposase activity; P:DNA repair; F:DNA binding	-
fig|562.408.peg.856	metallo-beta-lactamase domain protein	1044	20	0.0	94.75%	1	F:hydrolase activity	-
fig|562.408.peg.857	flavodoxin nitric oxide synthase	552	20	3.5175E-130	90.65%	4	F:FMN binding; F:oxidoreductase activity; P:oxidation reduction; F:electron carrier activity	-
fig|562.408.peg.919	toxin-antitoxin toxin family	279	20	1.73473E-61	91.25%	0	-
fig|562.408.peg.927	hypothetical protein EcF11_2605 [Escherichia coli F11]	147	5	2.35592E-24	95.4%	0	-
fig|562.409.peg.1750	conserved domain protein	240	9	1.6104E-31	86.66666666666667%	0	-
fig|562.409.peg.1863	hypothetical protein c2415 [Escherichia coli CFT073]	291	16	2.39201E-64	91.5%	0	-
fig|562.409.peg.2281	outer membrane channel protein	1374	20	0.0	99.05%	4	P:transport; F:lipid binding; C:membrane; F:transporter activity	-
fig|562.409.peg.3002	type-f conjugative transfer system pilin chaperone	237	20	1.0592E-38	97.85%	0	-
fig|562.409.peg.3798	hypothetical protein c5044 [Escherichia coli CFT073]	126	3	1.22394E-20	99.0%	0	-
fig|562.411.peg.1133	conserved domain protein	513	20	2.90555E-60	64.1%	0	-
fig|562.412.peg.2999	conserved domain protein	210	19	2.76432E-40	79.21052631578948%	0	-
fig|562.412.peg.3463	pfkb family carbohydrate kinase	447	20	1.77436E-107	99.25%	2	F:kinase activity; P:phosphorylation	-
fig|562.412.peg.4748	hypothetical protein c3064 [Escherichia coli CFT073]	153	1	1.39153E-28	100.0%	0	-
fig|562.412.peg.680	hypothetical protein c4302 [Escherichia coli CFT073]	117	12	4.47478E-18	95.75%	0	-
fig|562.415.peg.1394	paar s-type pyocin domain-containing protein	1419	20	0.0	92.55%	0	-
fig|562.415.peg.2151	hypothetical protein HMPREF9553_03711 [Escherichia coli MS 200-1]	132	8	5.3963E-23	92.375%	0	-
fig|562.415.peg.4470	hypothetical protein ECSTECMHI813_1175 [Escherichia coli STEC_MHI813]	168	8	3.86371E-29	97.25%	0	-
fig|562.409.peg.4251	hypothetical protein EcE24377A_E0023 [Escherichia coli E24377A]	153	3	2.74342E-27	91.66666666666667%	0	-
fig|562.410.peg.641	outer membrane receptor for iron compound or colicin	186	20	7.04701E-34	100.0%	5	C:cell outer membrane; F:receptor activity; P:transport; C:plasma membrane; F:transporter activity	-
fig|562.411.peg.636	transposase is66 family partial	138	15	1.09739E-24	86.6%	0	-
fig|562.411.peg.967	integrase family protein	168	11	1.15363E-32	95.72727272727273%	0	-
fig|562.413.peg.2498	hypothetical protein c4770 [Escherichia coli CFT073]	150	1	2.66853E-28	100.0%	0	-
fig|562.414.peg.4687	periplasmic protein	153	20	6.72503E-29	78.25%	0	-
fig|562.415.peg.1460	succinate dehydrogenase cytochrome b560 subunit	147	14	1.25261E-25	93.21428571428571%	0	-
fig|562.418.peg.1102	tellurite resistance protein	444	20	6.69334E-82	78.25%	0	-
fig|562.421.peg.1218	integrase	120	20	6.67282E-20	97.3%	3	F:DNA binding; P:DNA integration; P:DNA recombination	-
fig|562.422.peg.1243	hypothetical protein ECH7EC4196_4181 [Escherichia coli O157:H7 str. EC4196]	126	7	1.19019E-19	98.42857142857143%	0	-
fig|562.423.peg.5197	excisionase	237	20	1.5481E-50	83.75%	3	F:DNA binding; F:nucleotide binding; P:DNA recombination	-
