# Supplementary material for: Comparisons of infant Escherichia coli isolates link genomic profiles with adaptation to the ecological niche
Source: BMC Genomics. 2013 Feb 5;14:81. doi: 10.1186/1471-2164-14-81 (PMC3637554; doi:10.1186/1471-2164-14-81)
Supplement: Additional file 24 — Containing blast2GO re-annotations of the individual enrichment analyses. [file 1471-2164-14-81-S24.txt]

Seq. Name	Seq. Description	Seq. Length	#Hits	min. eValue	mean Similarity	#GOs	GOs	Enzyme Codes	InterProScan
fig|562.408.peg.4970	transposase family protein	0	1	0	100%	3	P:transposition, DNA-mediated; F:transposase activity; F:DNA binding
fig|562.410.peg.1028	fad dependent oxidoreductase	0	1	0	100%	2	P:oxidation-reduction process; F:oxidoreductase activity
fig|562.410.peg.1029	gamma-glutamyl-gamma-aminobutyraldehyde dehydrogenase	0	1	0	100%	2	P:oxidation-reduction process; F:aminobutyraldehyde dehydrogenase activity	EC:1.2.1.19
fig|562.410.peg.1030	dna-binding transcriptional repressor	0	1	0	100%	3	F:sequence-specific DNA binding; F:protein binding; P:regulation of transcription, DNA-dependent
fig|562.410.peg.1031	gamma-glutamyl-gamma-aminobutyrate hydrolase	0	1	0	100%	3	P:glutamine metabolic process; F:gamma-glutamyl-gamma-aminobutyrate hydrolase activity; F:transferase activity	EC:3.5.1.94
fig|562.410.peg.1032	gamma-glutamylputrescine synthetase	0	1	0	100%	3	F:glutamate-ammonia ligase activity; F:glutamate-putrescine ligase activity; P:glutamine biosynthetic process	EC:6.3.1.2; EC:6.3.1.11
fig|562.410.peg.1129	outer membrane autotransporter barrel domain protein	0	1	0	100%	2	P:cell adhesion; C:outer membrane
fig|562.410.peg.1226	excisionase	0	1	0	100%	5	F:integrase activity; F:DNA binding; F:nucleotide binding; P:DNA integration; P:DNA recombination
fig|562.410.peg.1244	transcriptional family	0	1	0	100%	4	F:sequence-specific DNA binding transcription factor activity; F:sequence-specific DNA binding; C:intracellular; P:regulation of transcription, DNA-dependent
fig|562.410.peg.129	inner membrane protein	0	1	0	100%	2	C:plasma membrane; C:integral to membrane
fig|562.410.peg.1559	regulator	0	1	0	100%	3	F:sequence-specific DNA binding transcription factor activity; F:DNA binding; P:regulation of transcription, DNA-dependent
fig|562.410.peg.1634	nucleoside transporter	0	1	0	100%	5	C:integral to membrane; F:nucleoside:sodium symporter activity; F:nucleoside binding; P:transport; C:plasma membrane
fig|562.410.peg.1708	hydrogenase-4 component a	0	1	0	100%	5	F:4 iron, 4 sulfur cluster binding; F:metal ion binding; F:oxidoreductase activity; P:oxidation-reduction process; F:electron carrier activity
fig|562.410.peg.1709	hydrogenase-4 component b	0	1	0	100%	3	P:ATP synthesis coupled electron transport; C:integral to membrane; F:NADH dehydrogenase (ubiquinone) activity	EC:1.6.5.3
fig|562.410.peg.1710	hydrogenase-4 component c	0	1	0	100%	3	F:oxidoreductase activity; P:oxidation-reduction process; C:integral to membrane
fig|562.410.peg.1711	hydrogenase 4 subunit d	0	1	0	100%	4	P:ATP synthesis coupled electron transport; C:integral to membrane; C:plasma membrane; F:NADH dehydrogenase (ubiquinone) activity	EC:1.6.5.3
fig|562.410.peg.1713	hydrogenase-4 component e	0	1	0	100%	4	P:ATP synthesis coupled electron transport; C:integral to membrane; F:oxidoreductase activity, acting on NADH or NADPH; C:plasma membrane
fig|562.410.peg.1714	hydrogenase 4 subunit f	0	1	0	100%	3	P:ATP synthesis coupled electron transport; C:integral to membrane; F:NADH dehydrogenase (ubiquinone) activity	EC:1.6.5.3
fig|562.410.peg.1715	hydrogenase-4 component g	0	1	0	100%	8	F:NAD binding; F:4 iron, 4 sulfur cluster binding; P:oxidation-reduction process; F:ferredoxin hydrogenase activity; F:protein binding; F:quinone binding; F:NADH dehydrogenase (ubiquinone) activity; F:nickel cation binding	EC:1.12.7.2; EC:1.6.5.3
fig|562.410.peg.1716	hydrogenase 4 subunit h	0	1	0	100%	6	F:metal ion binding; P:electron transport chain; F:oxidoreductase activity; F:4 iron, 4 sulfur cluster binding; F:electron carrier activity; P:transport
fig|562.410.peg.1717	hydrogenase-4 component i	0	1	0	100%	4	F:4 iron, 4 sulfur cluster binding; P:oxidation-reduction process; F:quinone binding; F:NADH dehydrogenase (ubiquinone) activity	EC:1.6.5.3
fig|562.410.peg.1718	formate hydrogenlyase maturation protein	0	1	0	100%	3	P:oxidation-reduction process; F:lyase activity; F:oxidoreductase activity
fig|562.410.peg.1772	mannosyl-d-glycerate transport metabolism system repressor mngr	0	1	0	100%	10	F:transcription regulator activity; P:phosphoenolpyruvate-dependent sugar phosphotransferase system; C:integral to membrane; F:protein-N(PI)-phosphohistidine-sugar phosphotransferase activity; C:intracellular; P:regulation of transcription, DNA-dependent; F:DNA binding; F:sequence-specific DNA binding transcription factor activity; F:sugar:hydrogen symporter activity; C:plasma membrane	EC:2.7.1.69
fig|562.410.peg.1773	heat-responsive suppressor hrsa	0	1	0	100%	6	F:kinase activity; C:plasma membrane; P:phosphoenolpyruvate-dependent sugar phosphotransferase system; F:sugar:hydrogen symporter activity; C:integral to membrane; F:protein-N(PI)-phosphohistidine-sugar phosphotransferase activity	EC:2.7.1.69
fig|562.410.peg.1774	alpha-mannosidase	0	1	0	100%	4	F:carbohydrate binding; P:mannose metabolic process; F:alpha-mannosidase activity; F:zinc ion binding	EC:3.2.1.24
fig|562.410.peg.1803	fimbrial protein	0	1	0	100%	2	P:cell adhesion; C:pilus
fig|562.410.peg.1904	cryptic c4-dicarboxylate transporter	0	1	0	100%	3	C:integral to membrane; P:C4-dicarboxylate transport; F:C4-dicarboxylate transmembrane transporter activity
fig|562.410.peg.2119	arsenical resistance operon repressor	0	1	0	100%	5	F:sequence-specific DNA binding transcription factor activity; F:DNA binding; C:intracellular; P:response to arsenic-containing substance; P:regulation of transcription, DNA-dependent
fig|562.410.peg.2120	arsenical pump membrane protein	0	1	0	100%	5	P:arsenite transport; C:integral to membrane; F:arsenite transmembrane transporter activity; C:plasma membrane; P:response to arsenic-containing substance
fig|562.410.peg.2313	-like protein	0	1	0	100%	1	F:DNA binding
fig|562.410.peg.2448	pyridine nucleotide-disulfide oxidoreductase family protein	0	1	0	100%	7	C:cytoplasm; F:flavin adenine dinucleotide binding; F:ferredoxin-NAD+ reductase activity; P:cell redox homeostasis; F:oxidoreductase activity, acting on single donors with incorporation of molecular oxygen, incorporation of two atoms of oxygen; P:aromatic compound catabolic process; P:oxidation-reduction process	EC:1.18.1.3; EC:1.13.11.0
fig|562.410.peg.2449	3-phenylpropionate-dihydrodiol cinnamic acid-dihydrodiol dehydrogenase	0	1	0	100%	6	F:oxidoreductase activity, acting on the CH-CH group of donors, NAD or NADP as acceptor; P:aromatic compound catabolic process; F:oxidoreductase activity, acting on single donors with incorporation of molecular oxygen, incorporation of two atoms of oxygen; F:binding; P:oxidation-reduction process; F:3-phenylpropionate dioxygenase activity	EC:1.3.1.0; EC:1.13.11.0; EC:1.14.12.19
fig|562.410.peg.2450	3-phenylpropionate dioxygenase ferredoxin subunit	0	1	0	100%	7	F:metal ion binding; P:electron transport chain; P:aromatic compound catabolic process; F:oxidoreductase activity, acting on single donors with incorporation of molecular oxygen, incorporation of two atoms of oxygen; F:2 iron, 2 sulfur cluster binding; F:3-phenylpropionate dioxygenase activity; P:transport	EC:1.13.11.0; EC:1.14.12.19
fig|562.410.peg.2451	3-phenylpropionate cinnamic acid dioxygenase subunit beta	0	1	0	100%	5	F:phosphate acetyltransferase activity; P:aromatic compound catabolic process; F:oxidoreductase activity, acting on single donors with incorporation of molecular oxygen, incorporation of two atoms of oxygen; P:oxidation-reduction process; F:3-phenylpropionate dioxygenase activity	EC:2.3.1.8; EC:1.13.11.0; EC:1.14.12.19
fig|562.410.peg.2452	3-phenylpropionate cinnamic acid dioxygenase subunit alpha	0	1	0	100%	8	P:aromatic compound catabolic process; F:iron ion binding; F:benzene 1,2-dioxygenase activity; F:oxidoreductase activity, acting on single donors with incorporation of molecular oxygen, incorporation of two atoms of oxygen; F:2 iron, 2 sulfur cluster binding; P:oxidation-reduction process; F:3-phenylpropionate dioxygenase activity; F:protein binding	EC:1.14.12.3; EC:1.13.11.0; EC:1.14.12.19
fig|562.410.peg.2453	hca operon transcriptional activator	0	1	0	100%	3	F:sequence-specific DNA binding transcription factor activity; F:DNA binding; P:regulation of transcription, DNA-dependent
fig|562.410.peg.2662	mrna interferase	0	1	0	100%	3	F:protein binding; P:response to antibiotic; F:endoribonuclease activity
fig|562.410.peg.2663	dna-damage-inducible protein j	0	1	0	100%	2	F:protein binding; F:toxin binding
fig|562.410.peg.2682	molybdenum cofactor-binding subunit	0	1	0	100%	2	P:oxidation-reduction process; F:xanthine dehydrogenase activity	EC:1.17.1.4
fig|562.410.peg.2683	fad binding domain in molybdopterin dehydrogenase	0	1	0	100%	5	P:purine ribonucleoside salvage; F:flavin adenine dinucleotide binding; P:purine nucleobase metabolic process; F:xanthine dehydrogenase activity; P:oxidation-reduction process	EC:1.17.1.4
fig|562.410.peg.2684	aldehyde ferredoxin fe-s subunit	0	1	0	100%	7	P:purine ribonucleoside salvage; F:metal ion binding; P:purine nucleobase metabolic process; F:oxidoreductase activity; F:electron carrier activity; F:2 iron, 2 sulfur cluster binding; P:oxidation-reduction process
fig|562.410.peg.274	heat shock protein c	0	1	0	100%	1	P:response to stress
fig|562.410.peg.2746	hth-type transcriptional regulator	0	1	0	100%	4	C:cytoplasm; F:sequence-specific DNA binding transcription factor activity; F:DNA binding; P:regulation of transcription, DNA-dependent
fig|562.410.peg.2748	cyanate hydratase	0	1	0	100%	6	P:cyanate catabolic process; C:cytoplasm; F:cyanate hydratase activity; F:hydrolase activity; F:DNA binding; F:hydro-lyase activity	EC:4.2.1.104; EC:4.2.1.0
fig|562.410.peg.2749	cyanate transporter	0	1	0	100%	5	P:cyanate catabolic process; C:integral to membrane; C:plasma membrane; P:transmembrane transport; F:transmembrane transporter activity
fig|562.410.peg.2755	transcriptional regulator for mhp operon	0	1	0	100%	2	F:DNA binding; P:regulation of transcription, DNA-dependent
fig|562.410.peg.2756	3-(3-hydroxyphenyl)propionate hydroxylase	0	1	0	100%	3	P:aromatic compound catabolic process; P:oxidation-reduction process; F:oxidoreductase activity, acting on paired donors, with incorporation or reduction of molecular oxygen, NADH or NADPH as one donor, and incorporation of one atom of oxygen	EC:1.14.13.0
fig|562.410.peg.2757	-dihydroxyphenylpropionate -dihydroxicinnamic acid -dioxygenase	0	1	0	100%	5	F:catechol 2,3-dioxygenase activity; F:3-carboxyethylcatechol 2,3-dioxygenase activity; P:aromatic compound catabolic process; F:ferrous iron binding; P:oxidation-reduction process	EC:1.13.11.2; EC:1.13.11.16
fig|562.410.peg.2758	2-hydroxy-6-ketonona- -dienedioic acid hydrolase	0	1	0	100%	2	P:aromatic compound catabolic process; F:hydrolase activity, acting on acid carbon-carbon bonds, in ketonic substances	EC:3.7.1.0
fig|562.410.peg.2759	2-keto-4-pentenoate hydratase	0	1	0	100%	3	P:aromatic compound catabolic process; F:4-oxalocrotonate decarboxylase activity; F:2-oxopent-4-enoate hydratase activity	EC:4.1.1.77; EC:4.2.1.80
fig|562.410.peg.2760	acetaldehyde dehydrogenase	0	1	0	100%	7	C:cytoplasm; F:NAD binding; F:protein binding; P:cellular amino acid metabolic process; P:aromatic compound catabolic process; F:acetaldehyde dehydrogenase (acetylating) activity; P:oxidation-reduction process	EC:1.2.1.10
fig|562.410.peg.2761	4-hydroxy-2-oxovalerate aldolase	0	1	0	100%	5	F:acetaldehyde dehydrogenase (acetylating) activity; F:4-hydroxy-2-oxovalerate aldolase activity; P:aromatic compound catabolic process; F:manganese ion binding; F:protein binding	EC:1.2.1.10; EC:4.1.3.39
fig|562.410.peg.2762	3-hydroxyphenylpropionic transporter	0	1	0	100%	3	P:transmembrane transport; C:membrane; F:transporter activity
fig|562.410.peg.3067	sfm fimbrial a chain	0	1	0	100%	2	P:cell adhesion; C:pilus
fig|562.410.peg.3068	gram-negative pili assembly n-terminal domain protein	0	1	0	100%	4	P:protein folding; P:pilus organization; P:cellular cell wall organization; C:outer membrane-bounded periplasmic space
fig|562.410.peg.3069	outer membrane usher protein	0	1	0	100%	5	C:integral to membrane; C:cell outer membrane; P:transport; C:plasma membrane; F:transporter activity
fig|562.410.peg.3071	fimbrial protein	0	1	0	100%	2	P:cell adhesion; C:pilus
fig|562.410.peg.3072	response regulator	0	1	0	100%	6	C:cytoplasm; P:two-component signal transduction system (phosphorelay); F:sequence-specific DNA binding transcription factor activity; F:sequence-specific DNA binding; F:two-component response regulator activity; P:regulation of transcription, DNA-dependent
fig|562.410.peg.3127	fimbrial protein	0	1	0	100%	2	C:pilus; P:cell adhesion involved in single-species biofilm formation
fig|562.410.peg.3128	outer membrane protein	0	1	0	100%	5	C:integral to membrane; C:cell outer membrane; P:transport; C:plasma membrane; F:transporter activity
fig|562.410.peg.3129	gram-negative pili assembly n-terminal domain protein	0	1	0	100%	4	P:protein folding; P:pilus organization; P:cellular cell wall organization; C:outer membrane-bounded periplasmic space
fig|562.410.peg.342	group 4 capsule lipoprotein	0	1	0	100%	1	C:plasma membrane
fig|562.410.peg.346	outer membrane group 4 capsule polysaccharide	0	1	0	100%	7	P:polysaccharide transport; F:polysaccharide transmembrane transporter activity; F:porin activity; C:plasma membrane; C:cell outer membrane; P:ion transport; C:pore complex
fig|562.410.peg.3493	hnh endonuclease domain protein	0	1	0	100%	2	F:endonuclease activity; F:nucleic acid binding
fig|562.410.peg.3757	periplasmid chaperone protein	0	1	0	100%	2	P:cellular cell wall organization; C:outer membrane-bounded periplasmic space
fig|562.410.peg.3758	outer membrane usher protein	0	1	0	100%	5	C:integral to membrane; C:cell outer membrane; P:transport; C:plasma membrane; F:transporter activity
fig|562.410.peg.389	fimbrial protein	0	1	0	100%	2	C:pilus; P:cell adhesion involved in single-species biofilm formation
fig|562.410.peg.3901	transposase like protein	0	1	0	100%	3	P:transposition, DNA-mediated; F:transposase activity; F:DNA binding
fig|562.410.peg.4027	conserved protein	0	1	0	100%	1	F:binding
fig|562.410.peg.4054	sel1 repeat family protein	0	1	0	100%	1	F:binding
fig|562.410.peg.4057	dnaj domain protein	0	1	0	100%	1	F:heat shock protein binding
fig|562.410.peg.4058	sel1 repeat family protein	0	1	0	100%	1	F:binding
fig|562.410.peg.4059	trna ligase	0	1	0	100%	1	F:ligase activity
fig|562.410.peg.4060	dnaj domain protein	0	1	0	100%	2	F:heat shock protein binding; P:response to stress
fig|562.410.peg.4118	zinc-binding dehydrogenase family protein	0	1	0	100%	3	F:zinc ion binding; P:oxidation-reduction process; F:S-(hydroxymethyl)glutathione dehydrogenase activity	EC:1.1.1.284
fig|562.410.peg.4184	tetratricopeptide repeat family protein	0	1	0	100%	2	P:response to stress; F:binding
fig|562.410.peg.4191	type iii secretion apparatus family	0	1	0	100%	1	P:protein secretion
fig|562.410.peg.4198	epas2 protein	0	1	0	100%	2	C:membrane; P:protein secretion
fig|562.410.peg.4200	type iii secretion apparatus protein	0	1	0	100%	2	C:integral to membrane; P:protein targeting
fig|562.410.peg.4202	type iii secretion protein	0	1	0	100%	2	C:integral to membrane; P:protein secretion
fig|562.410.peg.4204	glycosyl family 15 domain protein	0	1	0	100%	2	P:polysaccharide metabolic process; F:glucan 1,4-alpha-glucosidase activity	EC:3.2.1.3
fig|562.410.peg.433	nadph-dependent fmn reductase family protein	0	1	0	100%	4	F:oxidoreductase activity; P:oxidation-reduction process; F:electron carrier activity; F:coenzyme binding
fig|562.410.peg.435	amino acid permease family protein	0	1	0	100%	3	C:integral to membrane; F:amino acid transmembrane transporter activity; P:amino acid transmembrane transport
fig|562.410.peg.4387	phage integrase family protein	0	1	0	100%	3	F:DNA binding; P:DNA integration; P:DNA recombination
fig|562.410.peg.4464	d-xylose-proton symporter	0	1	0	100%	8	F:substrate-specific transmembrane transporter activity; C:integral to membrane; P:oxidation-reduction process; C:plasma membrane; P:transmembrane transport; F:2-alkenal reductase [NAD(P)] activity; F:symporter activity; P:carbohydrate transport	EC:1.3.1.74
fig|562.410.peg.4504	transcriptional family	0	1	0	100%	5	F:specific transcriptional repressor activity; F:sequence-specific DNA binding transcription factor activity; F:transcription regulator activity; F:DNA binding; P:regulation of transcription, DNA-dependent
fig|562.410.peg.4505	oxidoreductase	0	1	0	100%	3	F:protein binding; F:oxidoreductase activity; P:oxidation-reduction process
fig|562.410.peg.4506	mrna endoribonuclease	0	1	0	100%	1	F:protein binding
fig|562.410.peg.456	2fe-2s cluster-containing protein	0	1	0	100%	6	F:oxidoreductase activity, acting on paired donors, with incorporation or reduction of molecular oxygen; F:iron ion binding; P:cellular aromatic compound metabolic process; F:oxidoreductase activity, acting on single donors with incorporation of molecular oxygen, incorporation of two atoms of oxygen; F:2 iron, 2 sulfur cluster binding; P:oxidation-reduction process	EC:1.13.11.0
fig|562.410.peg.457	oxidoreductase fad-binding domain protein	0	1	0	100%	7	F:metal ion binding; F:choline monooxygenase activity; P:electron transport chain; F:oxidoreductase activity, acting on single donors with incorporation of molecular oxygen, incorporation of two atoms of oxygen; F:electron carrier activity; F:2 iron, 2 sulfur cluster binding; P:transport	EC:1.14.15.7; EC:1.13.11.0
fig|562.410.peg.4608	lao ao transport system atpase	0	1	0	100%	7	F:kinase activity; C:plasma membrane; P:phosphorylation; F:protein binding; P:transport; F:ATP binding; F:GTPase activity
fig|562.410.peg.4609	methylmalonyl- decarboxylase	0	1	0	100%	3	P:metabolic process; F:isomerase activity; F:methylmalonyl-CoA decarboxylase activity	EC:4.1.1.41
fig|562.410.peg.4649	outer membrane autotransporter barrel domain protein	0	1	0	100%	1	C:outer membrane
fig|562.410.peg.4765	zinc-binding dehydrogenase family protein	0	1	0	100%	3	F:zinc ion binding; F:oxidoreductase activity; P:oxidation-reduction process
fig|562.410.peg.4823	d-alanyl-d-alanine dipeptidase	0	1	0	100%	6	C:extracellular region; C:cell wall; P:cellular cell wall organization; F:metallopeptidase activity; F:dipeptidase activity; P:proteolysis	EC:3.4.13.0
fig|562.410.peg.4826	inner membrane abc transporter permease protein yddq	0	1	0	100%	3	P:protein transport; C:integral to plasma membrane; F:transporter activity
fig|562.410.peg.4841	outer membrane porin ompd domain protein	0	1	0	100%	5	F:porin activity; C:cell outer membrane; C:pore complex; P:ion transport; C:plasma membrane
fig|562.410.peg.4851	tautomerase enzyme family protein	0	1	0	100%	3	P:cellular aromatic compound metabolic process; C:cytoplasm; F:intramolecular oxidoreductase activity, interconverting keto- and enol-groups	EC:5.3.2.0
fig|562.410.peg.53	frv operon regulatory protein	0	1	0	100%	5	F:kinase activity; P:phosphoenolpyruvate-dependent sugar phosphotransferase system; F:sugar:hydrogen symporter activity; F:DNA binding; F:protein binding
fig|562.410.peg.627	cytochrome	0	1	0	100%	4	P:respiratory electron transport chain; C:membrane; F:oxidoreductase activity; F:electron carrier activity
fig|562.410.peg.672	melibiose carrier protein	0	1	0	100%	5	C:integral to membrane; P:sodium ion transport; C:plasma membrane; F:symporter activity; P:carbohydrate transport
fig|562.410.peg.74	pfkb carbohydrate kinase family protein	0	1	0	100%	3	P:phosphorylation; P:D-ribose metabolic process; F:ribokinase activity	EC:2.7.1.15
fig|562.410.peg.77	n-acylglucosamine 2-epimerase	0	1	0	100%	3	P:mannose metabolic process; F:N-acylglucosamine 2-epimerase activity; F:mannose-6-phosphate isomerase activity	EC:5.1.3.8; EC:5.3.1.8
fig|562.410.peg.79	alpha-glucosidase	0	1	0	100%	3	F:maltose alpha-glucosidase activity; F:carbohydrate binding; P:carbohydrate metabolic process	EC:3.2.1.20
fig|562.410.peg.80	sugar transporter	0	1	0	100%	5	C:membrane; P:sodium ion transport; P:transmembrane transport; F:transporter activity; P:carbohydrate transport
fig|562.410.peg.955	phenylacetic acid degradation protein	0	1	0	100%	1	F:transferase activity
fig|562.410.peg.956	phenylacetic acid degradation operon negative regulatory protein	0	1	0	100%	1	F:DNA binding
fig|562.410.peg.957	phenylacetate- ligase	0	1	0	100%	3	P:metabolic process; F:ATP binding; F:phenylacetate-CoA ligase activity	EC:6.2.1.30
fig|562.410.peg.959	phenylacetic acid degradation protein	0	1	0	100%	1	F:CoA hydrolase activity
fig|562.410.peg.960	3-hydroxyacyl- dehydrogenase	0	1	0	100%	5	P:phenylacetate catabolic process; F:3-hydroxybutyryl-CoA dehydrogenase activity; P:fatty acid metabolic process; F:coenzyme binding; P:oxidation-reduction process	EC:1.1.1.157
fig|562.410.peg.961	phenylacetate degradation enoyl- hydratase paab	0	1	0	100%	5	P:phenylacetate catabolic process; F:protein binding; P:fatty acid metabolic process; F:isomerase activity; F:enoyl-CoA hydratase activity	EC:4.2.1.17
fig|562.410.peg.962	enoyl- hydratase	0	1	0	100%	4	P:fatty acid metabolic process; F:enoyl-CoA hydratase activity; P:phenylacetate catabolic process; F:isomerase activity	EC:4.2.1.17
fig|562.410.peg.963	phenylacetate- oxygenase subunit	0	1	0	100%	7	F:flavin adenine dinucleotide binding; F:metal ion binding; P:electron transport chain; F:oxidoreductase activity; F:electron carrier activity; F:2 iron, 2 sulfur cluster binding; P:transport
fig|562.410.peg.965	phenylacetate- subunit	0	1	0	100%	3	F:oxidoreductase activity; P:oxidation-reduction process; F:transition metal ion binding
fig|562.410.peg.966	phenylacetate- oxygenase subunit	0	1	0	100%	2	P:metabolic process; F:enoyl-CoA hydratase activity	EC:4.2.1.17
fig|562.410.peg.967	phenylacetate- subunit	0	1	0	100%	3	F:oxidoreductase activity; P:oxidation-reduction process; F:transition metal ion binding
fig|562.410.peg.968	phenylacetic acid degradation protein paan	0	1	0	100%	4	F:enoyl-CoA hydratase activity; F:aldehyde dehydrogenase (NAD) activity; P:phenylacetate catabolic process; P:oxidation-reduction process	EC:4.2.1.17; EC:1.2.1.3
fig|562.410.peg.970	primary amine oxidase	0	1	0	100%	7	F:primary amine oxidase activity; F:copper ion binding; F:quinone binding; F:calcium ion binding; C:periplasmic space; P:oxidation-reduction process; P:phenylethylamine catabolic process	EC:1.4.3.21
fig|562.410.peg.971	phenylacetaldehyde dehydrogenase	0	1	0	100%	2	P:oxidation-reduction process; F:phenylacetaldehyde dehydrogenase activity	EC:1.2.1.39
fig|562.410.peg.972	dna-binding transcriptional activator	0	1	0	100%	4	F:sequence-specific DNA binding transcription factor activity; F:sequence-specific DNA binding; C:intracellular; P:regulation of transcription, DNA-dependent
fig|562.410.peg.988	dna-binding transcriptional regulator	0	1	0	100%	3	F:sequence-specific DNA binding transcription factor activity; F:DNA binding; P:regulation of transcription, DNA-dependent
fig|562.410.peg.990	aminobenzoyl-glutamate utilization protein b	0	1	0	100%	2	P:metabolic process; F:aminoacylase activity	EC:3.5.1.14
fig|562.411.peg.2674	site-specific phage integrase family	0	1	0	100%	3	F:DNA binding; P:DNA integration; P:DNA recombination
fig|562.415.peg.1250	site-specific phage integrase family	0	1	0	100%	3	F:DNA binding; P:DNA integration; P:DNA recombination
fig|562.416.peg.4699	sugar efflux transporter c domain protein	0	1	0	100%	1	P:transmembrane transport
fig|562.417.peg.1736	restriction endonuclease	0	1	0	100%	1	F:endonuclease activity
fig|562.420.peg.1564	alpha c-terminal all-beta domain protein	0	1	0	100%	3	P:carbohydrate metabolic process; F:cation binding; F:catalytic activity
